# Supplementary material for: Skin-cancer screening preferences and trust in clinicians among outdoor enthusiasts: preference for specialist-led checks
Source: PeerJ. 2026 Jun 8;14:e21222. doi: 10.7717/peerj.21222 (PMC13256051; doi:10.7717/peerj.21222)
Supplement: Supplemental Information 2 [file peerj-14-21222-s002.csv]

ID	Referral	Age	Activity_Location	Primary_Activity	Age_decade	Height_cm	Weight_kg	Gender	Smoking_status	Alcohol_Consumption	Number_of_drinks	Body_Mass_index	BMI_category	Body_Surface_area	Activity_experience	Surfing_Ability	Surfing_Status	SUP_Ability	Surfboard_type	Surfing_Stance	Activity_mins_per_session	Activity_hours_per_week	Activity_weeks_per_year	Total_activity_hours_per_year	Estimate_Lifetime_Exposure	VAR00002	Main_Activity_during_peak_UV_yes_or_no	Percent_mainactivity_Peak_UV	Any_Work_Occupational_UV_exposure	Work_Occupational_UV_exposure_hrs_per_week	Work_Occupational_UV_exposure_wks_per_yr	TOTAL_work_occupational_UV_exposure_hrsperyear	Any_PeakUV_Work_Occupational_UV_exposure	Percent_work_Occupational_peak_UVR_exposure	Total_work_Occupational_peakUVR_per_yr_hrs	Any_Other_recreational_sun_exposure	Other_recreational_sun_hrs_per_week	Other_recreational_sun_hrs_per_year	Percent_OtherRecreational_peakUVR_exposure	TOTAL_UVR_exposure_main_work_other_activity_hrs_per_year	SKIN_CANCER_PREVENTION_STRATEGIES	Use_any_Clothing_prevention_strategies	Number_protection_strategies	Wear_a_Hat	Wear_a_Rashie	Do_You_Wear_Sunscreen	Reapplies_sunscreen_as_directed	Preferred_Sunscreen	Preferred_Sunscreen_Strength
1	Self-referred	53	Aquatic	Surfing	50 to 59 yrs	175	72	Female	non-smoker			23.5	normal	1.87	5	Intermediate	Recreational		long-board/mal	Natural	120	7	52	364	1820		Yes	60	no	0	0	0	no	0	0	Yes	3.5	52	50	91		Yes	2	Yes	Yes	Yes	no	La Rosay Posay	50+
2	Self-referred	28	Aquatic	Surfing	18 to 29 yrs	169	57	Female	non-smoker			20	normal	1.64	6	Intermediate	Recreational		long-board/mal	Natural	90	1.5	40	60	360		Yes	50	no	0	0	0	no	0	0	Yes	7	52	10	36.4		No	0	no	no	Yes	no	Moo Goo	50+
3	Self-referred	70	Aquatic	Surfing	70 plus	172	82	Male	Ex-smoker	Yes	24	27.7	Overweight	1.98	60	Advanced	Competitive (local board rider)		long-board/mal	Natural	60	5	40	200	12000		Yes		no	0	0	0	no	0	0	Yes	4	52	0	0		Yes	2	Yes	Yes	no	no	None specified no no sunscreen
4	Referred by GP	33	Aquatic	Swimming	18 to 29 yrs	166	63	Female	non-smoker	Yes	2	22.9	normal	1.7	28						60	4	26	104	2912		Yes	50	no	0	0	0	no	0	0	Yes	10	40	0	0		No	0	no	no	Yes	no	Cancer Council	50+
5	Referred by GP	70	Aquatic	Swimming	70 plus	183	80	Male	Ex-smoker	No		23.9	normal	2.02	69						120	6	40	240	16560		Yes	30	no	0	0	0	no	0	0	Yes	4	45	30	54		Yes	1	no	Yes	Yes	Yes	Cancer Council	50+
6	Self-referred	28	Aquatic	Swimming	18 to 29 yrs	171	84	Female	non-smoker	Yes	1	28.7	Overweight	2	22						120	6	52	312	6864		Yes	30	Yes	40	40	1600	Yes	20	320	Yes	4	25	50	50		Yes	1	Yes	no	Yes	Yes	Ella Bache	50+
7	Self-referred	52	Land	Walking/running	50 to 59 yrs	180	87	Male	non-smoker	No		26.9	Overweight	2.09	34						0	0	0	0	0		no	0	Yes	50	52	2600	Yes	100	2600	no	0	0	0	0		Yes	2	Yes	Yes	no	no	None specified no no sunscreen
8	Self-referred	71	Land	Walking/running	70 plus	190	110	Male	Ex-smoker	Yes	12	30.5	obese	2.41	53						240	12	52	624	33072		Yes	100	no	0	0	0	no	0	0	no	0	0	0	0		Yes	3	Yes	Yes	Yes	no	Coles/Woolworths	50+
9	Self-referred	52	Land	Walking/running	50 to 59 yrs	167	55	Female	non-smoker			19.7	underweight	1.6	34						60	4	52	208	7072		no	0	no	0	0	0	no	0	0	no	0	0	0	0		No	0	no	no	Yes	Yes	Hawaiian Tropioc	50+
10	Self-referred	67	Aquatic	stand up paddle boarding	60 to 69 yrs	175	67	Male	non-smoker			21.9	normal	1.81	2	Beginner		Beginner			120	2	13	26	52		no	0	no	0	0	0	no	0	0	Yes	20	25	30	125		Yes	1	no	Yes	no	no	None specified no no sunscreen
11	Self-referred	31	Aquatic	Swimming	18 to 29 yrs	151	49.5	Female	non-smoker			21.7	normal	1.44	31						60	2	13	26	806		Yes	50	no	0	0	0	no	0	0	Yes	6	52	50	156		No	0	no	no	Yes	Yes	Nivia	50+
12	Self-referred	82	Aquatic	Swimming	70 plus	178	92	Male	non-smoker	No		29	Overweight	2.13	70						15	3	52	156	10920		no	0	no	0	0	0	no	0	0	Yes	10	52	0	0		Yes	1	Yes	no	no	no	None specified no no sunscreen
13	Referred by GP	70	Aquatic	Swimming	70 plus	150	62	Female	non-smoker	No		27.6	Overweight	1.61	65						60	3	20	60	3900		no	0	no	0	0	0	no	0	0	Yes	5	52	0	0		Yes	1	no	Yes	Yes	Yes	Moo Goo	30+
14	Self-referred	58	Aquatic	Swimming	50 to 59 yrs	175	71	Female	non-smoker	Yes	2	23.2	normal	1.86	15						30	2	26	52	780		Yes	50	Yes	28	52	1456	Yes	20	291.2	Yes	10	52	20	104		No	0	no	no	Yes	no	Cancer Council	50+
15	Self-referred	33	Aquatic	Swimming	30 to 39 yrs	157	50	Female	non-smoker	Yes	1	20.3	normal	1.48	33						15	2	12	24	792		Yes	15	Yes	4	6	24	Yes	20	4.8	Yes	1	52	15	7.8		Yes	1	no	Yes	Yes	Yes	Aldi	50+
16	Self-referred	78	Aquatic	Swimming	70 plus	163	63	Female	non-smoker			23.7	normal	1.69	25						60	6	52	312	7800		no	0	no	0	0	0	no	0	0	Yes	7	42	0	0		Yes	1	Yes	no	Yes	no	Le Tan	50+
17	Self-referred	62	Aquatic	Surfing	60 to 69 yrs	178	86	Male	Smoker			27.1	Overweight	2.06	50	Advanced	Competitive (local board rider)		Short board	Natural	90	3	52	156	7800		Yes	30	Yes	50	52	2600	Yes	50	1300	no	0	0	0	0		Yes	2	Yes	Yes	Yes	no	Banana Boat	50+
18	Self-referred	39	Aquatic	Surfing	30 to 39 yrs	180	79	Male	Ex-smoker	Yes	10	24.4	normal	1.99	30	Advanced	Competitive (local board rider)		Short board	Natural	120	5	52	260	7800		Yes	50	no	0	0	0	no	0	0	Yes	3	52	30	46.8		Yes	1	no	Yes	Yes	no	Cancer Council	50+
19	Self-referred	59	Aquatic	Surfing	50 to 59 yrs	167	67.4	Male	Ex-smoker	Yes	6	24.2	normal	1.77	52	Advanced	Recreational		Short board	Natural	90	4	52	208	10816		Yes	30	Yes	12	52	624	Yes	50	312	Yes	7	52	0	0		Yes	1	no	Yes	Yes	Yes	La Rosay Posay	50+
20	Self-referred	43	Aquatic	Surfing	40 to 49 yrs	178	74	Male	non-smoker			23.4	normal	1.91	20	Advanced	Recreational		Short board	Natural	90	2	46	98	1960		Yes	60	Yes	50	46	2300	Yes	100	2300	Yes	10	52	60	312		Yes	2	Yes	Yes	Yes	Yes	Surf life saving	50+
21	Self-referred	43	Aquatic	Surfing	40 to 49 yrs	183	102	Male	non-smoker			30.5	obese	2.28	25	Intermediate	Recreational		long-board/mal	Natural	60	2	40	80	2000		Yes	10	no	0	0	0	no	0	0	Yes	4	40	20	32		Yes	1	no	Yes	Yes	Yes	Cancer Council	50+
22	Referred by GP	63	Aquatic	Surfing	60 to 69 yrs	182	85	Male	non-smoker	Yes	4	25.7	Overweight	2.07	45	Intermediate	Recreational		long-board/mal	Natural	60	2	50	100	4500		Yes	80	no	0	0	0	no	0	0	Yes	10	52	50	260		Yes	2	Yes	Yes	Yes	no	Little Urchin	50+
23	Self-referred	44	Aquatic	Surfing	40 to 49 yrs	184	84	Male	non-smoker	Yes	6	24.8	normal	2.07	20	Intermediate	Recreational		Short board	Natural	60	2	40	80	1600		Yes	20	no	0	0	0	no	0	0	Yes	2	40	20	16		No	0	no	no	Yes	Yes	Cancer Council	50+
24	Self-referred	64	Land	Walking/running	60 to 69 yrs	170	70	Male	non-smoker	No		24.2	normal	1.82	46						0	0	0	0	0		no	0	Yes	40	52	2080	Yes	50	1040	no	0	0	0	0		Yes	2	Yes	Yes	Yes	Yes	Sunsense	50+
25	Self-referred	67	Land	Walking/running	60 to 69 yrs	154	72	Female	non-smoker			30.4	obese	1.76	49						30	3	40	120	5880		no	0	no	0	0	0	no	0	0	Yes	5	52	15	39		Yes	2	Yes	Yes	Yes	Yes	Cancer Council	50+
26	Self-referred	61	Land	Walking/running	60 to 69 yrs	160	55	Female	non-smoker	No		21.5	normal	1.56	43						30	1	40	40	1720		no	0	no	0	0	0	no	0	0	no	0	0	0	0		Yes	2	Yes	Yes	Yes	no	Cancer Council	50+
27	Self-referred	23	Land	Walking/running	18 to 29 yrs	167	57	Female	non-smoker			20.4	normal	1.63	5						60	1	40	40	200		Yes	90	Yes	38	26	988	Yes	90	889.2	Yes	2	10	90	18		Yes	2	Yes	Yes	Yes	Yes	Hawaiian Tropioc	50+
28	Referred by GP	63	Land	Walking/running	60 to 69 yrs	180	93	Female	non-smoker	Yes	2	28.7	Overweight	2.16	45						30	3	52	106	4770		no	0	no	0	0	0	no	0	0	Yes	10	25	20	50		Yes	2	Yes	Yes	Yes	no	Neutrogena	50+
29	Self-referred	62	Land	Walking/running	60 to 69 yrs	153	53	Female	non-smoker			22.6	normal	1.5	44						260	17	50	850	37400		Yes	50	no	0	0	0	no	0	0	Yes	2	26	0	0		Yes	2	Yes	Yes	Yes	Yes	Neutrogena	30+
30	Self-referred	36	Land	Walking/running	30 to 39 yrs	175	76	Female	non-smoker	No		24.8	normal	1.92	18						60	5	52	260	4680		Yes	15	Yes	15	40	600	Yes	5	30	Yes	1	26	20	5.2		Yes	2	Yes	Yes	Yes	no	DermaVeen	50+
31	Self-referred	60	Aquatic	Swimming	60 to 69 yrs	172.5	95	Female	non-smoker			31.9	obese	2.13	55						30	.5	20	10	550		Yes	30	no	0	0	0	no	0	0	Yes	2.5	26	30	19.5		Yes	1	no	Yes	Yes	Yes	Hawaiian Tropioc	50+
32	Self-referred	66	Aquatic	Swimming	60 to 69 yrs	178	76	Male	non-smoker	No		24	normal	1.94	45						20	1	16	16	720		no	0	no	0	0	0	no		0	Yes	8	52	10	41.6		Yes	2	Yes	Yes	Yes	Yes	Cancer Council	50+
33	Self-referred	62	Aquatic	Swimming	60 to 69 yrs	163	86	Female	non-smoker	Yes	4	32.4	obese	1.97	44						12	2	52	104	4576		Yes	50	no	0	0	0	no	0	0	Yes	6	52	50	156		No	0	no	no	no	no	Neutrogena	30+
34	Self-referred	39	Aquatic	Swimming	30 to 39 yrs	180	78	Male	non-smoker	Yes	2	24.1	normal	1.98	5						60	4	52	208	1040		Yes	50	no	0	0	0	no	0	0	Yes	14	52	20	145.6		Yes	1	no	Yes	Yes	no	Banana Boat	50+
35	Self-referred	69	Aquatic	Swimming	60 to 69 yrs	165	65	Female	Ex-smoker	Yes	5	23.9	normal	1.73	60						30	3	13	39	2340		Yes	5	no	0	0	0	no	0	0	Yes	4	13	52	2.6		No	0	no	no	Yes	Yes	Cancer Council	50+
36	Self-referred	40	Aquatic	Swimming	40 to 49 yrs	170	70	Female	non-smoker	Yes	3	24.2	normal	1.82	15						60	5	52	260	3900		no	0	Yes	2	52	104	Yes	100	104	Yes	2	52	100	104		No	0	no	no	Yes	Yes	Banana Boat	50+
37	Self-referred	77	Aquatic	Swimming	70 plus	170	70	Female	non-smoker	No		24.2	normal	1.82	70						60	3	26	78	5460		Yes	50	Yes	30	40	1200	Yes	75	900	Yes	3	52	0	0		Yes	1	no	Yes	Yes	Yes	Cancer Council	50+
38	Referred by GP	72	Aquatic	Swimming	70 plus	176	83	Male	non-smoker	Yes	1	26.8	Overweight	2.01	67						30	2	40	80	5360		no	0	no	0	0	0	no	0	0	Yes	6	40	20	48		No	0	no	no	Yes	Yes	La Rosay Posay	50+
39	Self-referred	72	Aquatic	Swimming	70 plus	182	85	Male	non-smoker	Yes	10	25.7	Overweight	2.07	65						6	17	30	510	33150		Yes	20	no	0	0	0	no	0	0	Yes	10	52	100	520		No	0	no	no	Yes	Yes	None specified no no sunscreen	30+
40	Self-referred	68	Aquatic	Swimming	60 to 69 yrs	157	48	Female	non-smoker	No		19.5	underweight	1.45	25						20	.33	52	17.16	430		no	0	no	0	0	0	no	0	0	Yes	4	52	50	104		Yes	1	no	Yes	Yes	no	Coles/Woolworths	50+
41	Self-referred	38	Aquatic	Surfing	30 to 39 yrs	163	76	Male	non-smoker			28.6	Overweight	1.86	5	Intermediate	Recreational		Short board	Natural	60	3	26	78	390		Yes	30	Yes	38	45	1710	Yes	70	1197	Yes	3	52	70	109.2		Yes	1	no	Yes	Yes	Yes	Cancer Council	50+
42	Self-referred	24	Aquatic	Surfing	18 to 29 yrs	170	73	Male	non-smoker			25.3	Overweight	1.86	16	Advanced	Recreational		Short board	Natural	180	20	52	1040	16640		Yes	50	no	0	0	0	no	0	0	Yes	10	52	50	260		Yes	1	no	Yes	Yes	no	Surf Mud	50+
43	Self-referred	40	Aquatic	Surfing	40 to 49 yrs	180	85	Male	non-smoker			26.2	Overweight	2.06	30	4	Competitive (Pro)		Short board	Natural	90	7	50	350	10500		Yes	20	Yes	5	48	240	Yes	50	120	no	0	0	0	0		Yes	1	no	Yes	Yes	Yes	Sun Bum	50+
44	Self-referred	85	Aquatic	Surfing	70 plus	172	96	Male	Ex-smoker			32.5	obese	2.14	5	Intermediate	Recreational		Short board	Natural	10	1	2	2	10		Yes	100	no	0	0	0	no	0	0	Yes	1	52	100	52		Yes	1	no	Yes	Yes	no	Cancer Council	30+
45	Referred by GP	65	Aquatic	Surfing	60 to 69 yrs	180	92	Male	non-smoker			28.4	Overweight	2.15	50	Intermediate	Recreational		Short board	Natural	40	6	52	312	15600		Yes	40	no	0	0	0	no	0	0	Yes	14	14	30	58.8		Yes	1	no	Yes	Yes	Yes	Cancer Council	30+
46	Self-referred	30	Aquatic	Surfing	30 to 39 yrs	187	85	Male	non-smoker			24.3	normal	2.1	10	Intermediate	Recreational		Short board	Natural	60	2	40	80	800		Yes	20	Yes	40	52	2080	Yes	60	1248	Yes	5	52	0	0		Yes	1	no	Yes	Yes	Yes	Banana Boat	50+
47	Self-referred	38	Aquatic	Surfing	30 to 39 yrs	167	67	Female	Ex-smoker			24	normal	1.76	23	Intermediate	Recreational		long-board/mal	Goofy	120	5	4	20	460		Yes	20	no	0	0	0	no	0	0	Yes	16	52	20	166.4		Yes	1	no	Yes	Yes	Yes	Le Tan	50+
48	Self-referred	47	Aquatic	Surfing	40 to 49 yrs	157	62	Female	non-smoker			25.2	Overweight	1.64	20	Intermediate	Recreational		long-board/mal	Goofy	120	4	25	100	2000		Yes	70	Yes	5	40	200	Yes	10	20	Yes	4	25	50	50		Yes	2	Yes	Yes	no	no	None specified no no sunscreen	50+
49	Self-referred	50	Aquatic	Surfing	50 to 59 yrs	178	90	Male	non-smoker			28.4	Overweight	2.11	40	4	Competitive (local board rider)		Short board	Natural	120	6	40	240	9600		Yes	50	Yes	10	52	520	Yes	10	52	Yes	15	52	90	702		No	0	no	no	Yes	Yes	Oceanz	50+
50	Self-referred	39	Aquatic	Surfing	30 to 39 yrs	180	79	Male	Ex-smoker	Yes	10	24.4	normal	1.99	30	Advanced	Competitive (local board rider)		Short board	Natural	120	5	52	260	7800		Yes	50	no	0	0	0	no	0	0	Yes	3	52	30	46.8		Yes	1	no	Yes	Yes	no	Cancer Council	50+
51	Self-referred	63	Aquatic	Surfing	60 to 69 yrs	173	81.43	Male	non-smoker	Yes	2	27.2	Overweight	1.98	50	Advanced	Competitive (local board rider)		Short board	Natural	120	4	52	208	10400		Yes	100	no	0	0	0	no	0	0	Yes	3	50	100	150		Yes	2	Yes	Yes	Yes	no	Invisible Zinc	50+
52	Self-referred	52	Aquatic	Surfing	50 to 59 yrs	188	95	Male	non-smoker			26.9	Overweight	2.23	40	Advanced	Recreational		Short board	Goofy	60	6	50	300	12000		Yes	30	no	0	0	0	no	0	0	Yes	2	50	20	20		Yes	1	no	Yes	no	no	None specified no no sunscreen
53	Self-referred	37	Aquatic	Surfing	30 to 39 yrs	172	74	Male	non-smoker			25	normal	1.88	27	Advanced	Competitive (local board rider)		Short board	Goofy	80	7	50	350	9450		Yes	20	no	0	0	0	no	0	0	Yes	2	52	0	0		Yes	1	no	Yes	Yes	Yes	Feel good inc	30+
54	Self-referred	34	Aquatic	Surfing	30 to 39 yrs	170	65	Female	non-smoker			22.5	normal	1.75	20	Intermediate	Recreational		Short board	Natural	60	1	45	45	900		Yes	50	no	0	0	0	no	0	0	Yes	5	52	20	26		No	0	no	no	Yes	Yes	Feel good inc	50+
55	Referred by GP	62	Aquatic	Surfing	60 to 69 yrs	176	91	Male	Ex-smoker			29.4	Overweight	2.11	40	Intermediate	Recreational		long-board/mal	Natural	90	5	40	200	8000		no	0	no	0	0	0	no	0	0	Yes	3	52	0	0		Yes	2	Yes	Yes	Yes	Yes	Banana Boat	50+
56	Self-referred	60	Aquatic	Surfing	60 to 69 yrs	157	55	Female	non-smoker			22.3	normal	1.55	45	Intermediate	Recreational		Short board	Natural	120	3	52	156	7020		no	0	no	0	0	0	no	0	0	Yes	5	52	0	0		Yes	2	Yes	Yes	Yes	Yes	La Rosay Posay	50+
57	Self-referred	30	Aquatic	Surfing	30 to 39 yrs	190	97	Male	Ex-smoker			26.9	Overweight	2.26	10	Intermediate	Recreational		Short board	Natural	60	4	30	120	1200		Yes	30	Yes	6	45	270	Yes	10	27	Yes	4	50	50	100		No	0	no	no	Yes	Yes	None specified no no sunscreen	50+
58	Self-referred	50	Aquatic	Surfing	50 to 59 yrs	177	75	Female	Ex-smoker			23.9	normal	1.92	18	Intermediate	Recreational		Mini mal	Natural	180	15	52	780	14040		Yes	10	Yes	45	48	2160	Yes	8	172.8	Yes	4	48	2	3.84		No	0	no	no	Yes	no	None specified no no sunscreen	50+
59	Self-referred	33	Aquatic	Surfing	30 to 39 yrs	190	96	Male	non-smoker			26.6	Overweight	2.25	5	Intermediate	Recreational		long-board/mal	Natural	45	2	15	30	150		Yes	20	Yes	5	35	175	Yes	10	17.5	Yes	2	25	10	5		Yes	1	no	Yes	Yes	no	Cancer Council	50+
60	Self-referred	37	Aquatic	Surfing	30 to 39 yrs	170	84	Male	Ex-smoker			29.1	Overweight	1.99	30	Advanced	Competitive (local board rider)		Short board	Goofy	30	10	4	40	1200		Yes	50	no	0	0	0	no	0	0	no	0	0	0	0		No	0	no	no	Yes	Yes	Feel good inc	50+
61	Self-referred	29	Aquatic	Surfing	18 to 29 yrs	183	73	Male	non-smoker			21.8	normal	1.93	10	Advanced	Recreational		Short board	Natural	60	4	52	208	2080		Yes	40	Yes	10	48	480	Yes	70	336	Yes	7	52	65	236.6		No	0	no	no	Yes	Yes	Sun Bum	50+
62	Self-referred	39	Aquatic	Surfing	30 to 39 yrs	186	95	Male	Ex-smoker			27.5	Overweight	2.22	3	Intermediate	Recreational		long-board/mal	Natural	120	2	26	52	156		Yes	5	Yes	5	40	200	Yes	90	180	Yes	8	26	80	166.4		Yes	2	Yes	Yes	Yes	Yes	Coles/Woolworths	50+
63	Referred by GP	37	Aquatic	Surfing	30 to 39 yrs	175	80	Male	non-smoker			26.1	Overweight	1.97	30	Advanced	Recreational		Short board	Natural	60	30	26	780	23400		Yes	40	no	0	0	0	no	0	0	Yes	30	52	40	624		No	0	no	no	no	no	None specified no no sunscreen
64	Self-referred	60	Aquatic	Surfing	60 to 69 yrs	181	96	Male	non-smoker			29.3	Overweight	2.2	48	Intermediate	Recreational		Short board	Natural	180	16	50	800	38400		Yes	30	Yes	15	50	750	Yes	70	525	Yes	8	52	10	41.6		Yes	2	Yes	Yes	Yes	Yes	Banana Boat	50+
65	Self-referred	48	Aquatic	Surfing	40 to 49 yrs	172	85	Male	non-smoker			28.7	Overweight	2.02	30	Intermediate	Recreational		Short board	Natural	40	1	52	52	1560		Yes	70	Yes	40	52	2080	Yes	70	1456	Yes	16	52	70	582.4		No	0	no	no	Yes	Yes	Cancer Council	30+
66	Self-referred	55	Aquatic	stand up paddle boarding	50 to 59 yrs	180	72	Male	non-smoker			22.2	normal	1.9	9			Advanced			60	6	40	240	2160		Yes	20	Yes	2	30	60	Yes	20	12	Yes	3	52	10	15.6		Yes	2	Yes	Yes	Yes	no	Annemarie Borlind	30+
67	Self-referred	60	Aquatic	Swimming	60 to 69 yrs	172	110	Female	Ex-smoker			37.2	obese	2.29	50						120	10	52	520	26000		no	0	no	0	0	0	no	0	0	no	0	0	0	0		No	0	no	no	Yes	Yes	Cancer Council	50+
68	Self-referred	76	Aquatic	Swimming	70 plus	173	78	Male	Ex-smoker			26.1	Overweight	1.94	50						15	1	52	52	2600		no	0	no	0	0	0	no	0	0	no	0	0	0	0		Yes	1	no	Yes	Yes	no	Nivia	50+
69	Self-referred	60	Aquatic	Swimming	60 to 69 yrs	176	84	Male	non-smoker			27.1	Overweight	2.03	42						15	2	52	104	4368		no	0	Yes	1	40	40	Yes	100	40	Yes	4	50	0	0		Yes	1	no	Yes	no	no	Cancer Council	50+
70	Self-referred	66	Aquatic	Swimming	60 to 69 yrs	170	60	Male	non-smoker	Yes	4	20.8	normal	1.68	60						60	4	52	208	12480		Yes	25	Yes	20	40	800	Yes	70	560	Yes	8	52	70	291.2		Yes	1	no	Yes	Yes	Yes	Cancer Council	50+
71	Self-referred	32	Aquatic	Swimming	30 to 39 yrs	163	56	Female	non-smoker			21.1	normal	1.59	32						10	2	13	26	832		no	0	Yes	35	52	1820	Yes	50	910	Yes	4	52	0	0		Yes	1	no	Yes	Yes	Yes	La Rosay Posay	50+
72	Self-referred	48	Aquatic	Swimming	40 to 49 yrs	170	72	Female	non-smoker			24.9	normal	1.84	48						50	6	25	150	7200		Yes	40	no	0	0	0	no	0	0	Yes	8	30	30	72		Yes	1	no	Yes	Yes	Yes	Cancer Council	50+
73	Self-referred	42	Aquatic	Swimming	40 to 49 yrs	165	88	Female	non-smoker			32.3	obese	2.01	38						120	5	20	120	4560		Yes	60	no	0	0	0	no	0	0	Yes	5	50	50	125		No	0	no	no	Yes	Yes	Cancer Council	50+
74	Self-referred	56	Aquatic	Swimming	50 to 59 yrs	167	76	Female	non-smoker			27.3	Overweight	1.88	40						30	3	32	96	3840		Yes	30	Yes	30	48	1440	Yes	20	288	Yes	3	38	40	45.6		Yes	1	no	Yes	Yes	Yes	La Rosay Posay	50+
75	Self-referred	46	Aquatic	Swimming	40 to 49 yrs	160	60	Female	non-smoker			23.4	normal	1.63	30						60	2	20	40	1200		Yes	85	Yes	30	40	1200	Yes	85	1020	Yes	10	52	0	0		No	0	no	no	Yes	no	Cancer Council	50+
76	Self-referred	28	Aquatic	Swimming	18 to 29 yrs	180	85	Male	non-smoker			26.2	Overweight	2.06	20						60	2	26	52	1040		Yes	10	no	0	0	0	no	0	0	Yes	20	52	40	416		No	0	no	no	Yes	Yes	Cancer Council	50+
77	Self-referred	78	Aquatic	Swimming	70 plus	183	84	Male	Ex-smoker			25.1	Overweight	2.07	55						50	6	40	240	13200		no	0	no	0	0	0	no	0	0	Yes	10	26	20	52		No	0	no	no	Yes	no	Banana Boat	50+
78	Self-referred	53	Aquatic	Swimming	50 to 59 yrs	177	83	Female	non-smoker			26.5	Overweight	2.02	6						20	1	52	52	312		Yes	90	no	0	0	0	no	0	0	Yes	7	52	100	364		Yes	2	Yes	Yes	Yes	no	Le Tan	50+
79	Self-referred	57	Aquatic	Swimming	50 to 59 yrs	182	86	Male	Ex-smoker			26	Overweight	2.09	50						30	2	15	30	1500		Yes	80	Yes	30	50	1500	Yes	50	750	Yes	20	40	10	80		Yes	1	Yes	no	Yes	Yes	None specified no no sunscreen	50+
80	Self-referred	18	Aquatic	Swimming	18 to 29 yrs	193	70	Male	non-smoker			18.8	underweight	1.94	17						15	1.5	35	52.5	892.5		Yes	90	no	0	0	0	no	0	0	Yes	10	52	40	208		No	0	no	no	Yes	Yes	Sun Bum	50+
81	Self-referred	40	Aquatic	stand up paddle boarding	40 to 49 yrs	175	66	Female	Ex-smoker			21.6	normal	1.79	3			Intermediate			90	2	20	40	120		Yes	25	no	0	0	0	no	0	0	Yes	2	32	50	32		Yes	1	Yes	no	Yes	Yes	Cancer Council	50+
82	Self-referred	60	Aquatic	stand up paddle boarding	60 to 69 yrs	180	77	Male	non-smoker			23.8	normal	1.96	5			Intermediate			90	3	10	30	150		Yes	10	no	0	0	0	no	0	0	Yes	4	52	30	62.4		Yes	2	Yes	Yes	Yes	Yes	Cancer Council	50+
83	Self-referred	68	Land	Walking/running	60 to 69 yrs	170	74	Female	Ex-smoker			25.6	Overweight	1.87	50						30	3.5	52	182	9100		Yes	100	no	0	0	0	no	0	0	no	0	0	0	0		Yes	2	Yes	Yes	no	no	Banana Boat	30+
84	Self-referred	57	Land	Walking/running	50 to 59 yrs	166	53	Female	non-smoker			19.2	underweight	1.56	39						60	7	52	364	14196		no	0	Yes	23	52	1196	Yes	100	1196	Yes	7	52	10	36.4		Yes	1	no	Yes	Yes	no	Ultra Violette	50+
85	Self-referred	64	Land	Walking/running	60 to 69 yrs	167	72	Female	non-smoker			25.8	Overweight	1.83	46						30	3	52	156	7176		no	0	no	0	0	0	no	0	0	Yes	3	52	0	0		Yes	1	Yes	no	Yes	no	Bondi Sands	30+
86	Self-referred	35	Land	Walking/running	30 to 39 yrs	190	110	Male	Ex-smoker			30.5	obese	2.41	17						0	0	0	0	0		no	0	Yes	40	48	1920	Yes	100	1920	no	0	0	0	0		Yes	2	Yes	Yes	Yes	no	Banana Boat	50+
87	Self-referred	32	Land	Walking/running	30 to 39 yrs	173	75	Male	non-smoker			25.1	Overweight	1.9	14						360	6	20	120	1680		Yes	80	no	0	0	0	no	0	0	Yes	5	52	50	130		Yes	1	Yes	no	no	no	None specified no no sunscreen
88	Referred by GP	60	Land	Walking/running	60 to 69 yrs	169	65	Female	non-smoker			22.8	normal	1.75	42						60	5	52	260	10920		no	0	no	0	0	0	no	0	0	Yes	1.5	13	100	19.5		No	0	no	no	Yes	no	Cancer Council	50+
89	Self-referred	81	Land	Walking/running	70 plus	167	54	Female	non-smoker			19.4	underweight	1.58	63						60	7	52	364	22932		Yes	50	no	0	0	0	no	0	0	Yes	10	52	70	364		Yes	2	Yes	Yes	no	no	None specified no no sunscreen
90	Self-referred	36	Land	Walking/running	30 to 39 yrs	165	49	Female	non-smoker			18	underweight	1.5	18						30	2	52	104	1872		no	0	no	0	0	0	no	0	0	Yes	2	52	0	0		Yes	2	Yes	Yes	Yes	no	La Rosay Posay	50+
91	Self-referred	34	Land	Walking/running	30 to 39 yrs	178	63	Female	non-smoker			19.9	underweight	1.77	16						30	2	52	104	1664		Yes	75	no	0	0	0	no	0	0	Yes	20	52	75	780		Yes	1	Yes	no	no	no	None specified no no sunscreen
92	Referred by GP	79	Land	Walking/running	70 plus	178	78	Male	Ex-smoker			24.6	normal	1.96	61						60	4	52	208	12688		Yes	50	no	0	0	0	no	0	0	Yes	12	52	50	390		Yes	2	Yes	Yes	no	no	None specified no no sunscreen
93	Self-referred	48	Land	Walking/running	40 to 49 yrs	173	63	Female	Ex-smoker			21.1	normal	1.74	30						60	7	52	364	10920		no	0	no	0	0	0	no	0	0	Yes	5	52	0	0		Yes	2	Yes	Yes	no	no	None specified no no sunscreen	30+
94	Self-referred	38	Land	Walking/running	30 to 39 yrs	173	68	Female	non-smoker			22.7	normal	1.81	20						240	30	52	1560	31200		Yes	70	no	0	0	0	no	0	0	Yes	4	52	10	20.8		Yes	1	no	Yes	Yes	no	Neutrogena	50+
95	Referred by GP	73	Land	Walking/running	70 plus	169	104	Male	non-smoker			36.4	obese	2.21	55						45	3	52	156	8580		no	0	no	0	0	0	no	0	0	Yes	8	52	75	312		Yes	2	Yes	Yes	no	no	None specified no no sunscreen
96	Self-referred	63	Land	Walking/running	60 to 69 yrs	183	72	Male	Smoker			21.5	normal	1.91	45						60	7	52	364	16380		Yes	10	no	0	0	0	no	0	0	no	0	0	0	0		Yes	1	no	Yes	no	no	La Rosay Posay	50+
97	Self-referred	53	Land	Walking/running	50 to 59 yrs	160	53	Female	non-smoker			20.7	normal	1.54	35						75	9	52	468	16380		Yes	50	Yes	37	40	1480	Yes	50	740	Yes	3.5	52	0	0		Yes	2	Yes	Yes	Yes	no	La Rosay Posay	50+
98	Self-referred	35	Land	Walking/running	30 to 39 yrs	172	65	Female	non-smoker			22	normal	1.76	17						60	1	52	52	884		no	0	no	0	0	0	no	0	0	no	0	0	0	0		Yes	2	Yes	Yes	Yes	Yes	Sailor	50+
99	Self-referred	75	Land	Walking/running	70 plus	155	80	Female	Ex-smoker			33.3	obese	1.86	57						35	3	40	120	6840		no	0	no	0	0	0	no	0	0	Yes	2	40	50	40		Yes	1	no	Yes	Yes	no	None specified no no sunscreen	50+
100	Self-referred	64	Land	Walking/running	60 to 69 yrs	178	83	Male	non-smoker			26.2	Overweight	2.03	46						360	10	48	480	22080		no	0	Yes	16	52	832	Yes	40	332.8	no	0	0	0	0		Yes	2	Yes	Yes	Yes	no	Hawaiian Tropioc	50+
101	Self-referred	64	Land	Walking/running	60 to 69 yrs	167	53	Female	non-smoker			19	underweight	1.57	46						60	3	52	156	7176		Yes	50	no	0	0	0	no	0	0	Yes	1	13	100	13		Yes	1	Yes	no	Yes	no	Cancer Council	50+
102	Self-referred	58	Land	Walking/running	50 to 59 yrs	175	90	Male	non-smoker			29.4	Overweight	2.09	40						30	3	52	156	6240		Yes	20	Yes	38	52	1976	Yes	25	494	no	0	0	0	0		Yes	2	Yes	Yes	Yes	no	Cancer Council	50+
103	Self-referred	29	Land	Walking/running	18 to 29 yrs	190	74	Male	non-smoker			20.5	normal	1.98	11						0	0	0	0	0		no	0	Yes	5	52	260	Yes	10	26	no	0	0	0	0		Yes	2	Yes	Yes	Yes	no	Cancer Council	50+
104	Self-referred	38	Land	Walking/running	30 to 39 yrs	170	70	Female	non-smoker			24.2	normal	1.82	20						60	2	52	104	2080		Yes	100	no	0	0	0	no	0	0	no	0	0	0	0		Yes	1	Yes	no	Yes	no	Skinstitut	50+
105	Self-referred	42	Land	Walking/running	40 to 49 yrs	176	81	Male	non-smoker			26.2	Overweight	1.99	24						60	3	40	120	2880		no	0	no	0	0	0	no	0	0	Yes	3	25	60	45		Yes	1	Yes	no	Yes	Yes	Banana Boat	50+
106	Self-referred	59	Land	Walking/running	50 to 59 yrs	187	78	Male	non-smoker			22.3	normal	2.01	41						180	12	52	624	25584		Yes	33	Yes	50	3	150	Yes	50	75	Yes	2	50	0	0		Yes	1	no	Yes	Yes	Yes	Neutrogena	50+
107	Self-referred	49	Land	Walking/running	40 to 49 yrs	180	80	Male	non-smoker			24.7	normal	2	31						30	2	1	2	62		Yes	100	Yes	30	45	1350	Yes	90	1215	no	0	0	0	0		Yes	2	Yes	Yes	Yes	Yes	Cancer Council	50+
108	Self-referred	42	Aquatic	Swimming	40 to 49 yrs	182	79	Female	Ex-smoker			23.9	normal	2	24						60	4	52	208	4992		Yes	100	no	0	0	0	no	0	0	no	0	0	0	0		Yes	2	Yes	Yes	no	no	Cetaphil	50+
109	Self-referred	67	Land	Walking/running	60 to 69 yrs	171	63	Female	non-smoker			21.6	normal	1.73	49						30	2	40	80	3920		no	0	no	0	0	0	no	0	0	Yes	2	20	0	0		Yes	1	Yes	no	Yes	no	Sun Bum	30+
110	Self-referred	49	Land	Walking/running	40 to 49 yrs	183	87	Male	non-smoker			26	Overweight	2.1	31						60	8	52	416	12896		Yes	50	Yes	1.5	48	96	Yes	95	91.2	Yes	.5	15	100	7.5		Yes	2	Yes	Yes	Yes	Yes	Le Tan	50+
111	Self-referred	82	Land	Walking/running	70 plus	157	42	Female	Smoker			17	underweight	1.35	64						30	7	52	364	23296		Yes	100	no	0	0	0	no	0	0	no	0	0	0	0		Yes	1	no	Yes	no	no	None specified no no sunscreen
112	Self-referred	30	Land	Walking/running	30 to 39 yrs	166	68	Female	non-smoker			24.7	normal	1.77	12						60	5	52	260	3120		no	0	Yes	8	52	416	Yes	50	208	no	0	0	0	0		Yes	2	Yes	Yes	Yes	Yes	Cancer Council	50+
113	Self-referred	68	Land	Walking/running	60 to 69 yrs	165	101	Male	Ex-smoker			37.1	obese	2.15	50						30	7	52	364	18200		no	0	no	0	0	0	no	0	0	Yes	5	30	0	0		Yes	2	Yes	Yes	Yes	Yes	Cancer Council	50+
114	Self-referred	44	Land	Walking/running	40 to 49 yrs	173	75	Male	non-smoker			25.1	Overweight	1.9	26						30	2	52	104	2704		Yes	50	Yes	16	48	768	Yes	10	76.8	Yes	12.5	52	50	325		Yes	2	Yes	Yes	Yes	Yes	Cancer Council	50+
115	Self-referred	45	Land	Walking/running	40 to 49 yrs	168	57	Female	non-smoker			20.2	normal	1.63	27						60	5	52	260	7020		no	0	no	0	0	0	no	0	0	no	0	0	0	0		Yes	1	Yes	no	Yes	Yes	La Rosay Posay	50+
116	Self-referred	84	Land	Walking/running	70 plus	170	73	Male	Ex-smoker			25.3	Overweight	1.96	66						60	7	52	364	24024		Yes	15	no	0	0	0	no	0	0	no	0	0	0	0		Yes	1	Yes	no	no	no	None specified no no sunscreen
117	Referred by GP	50	Land	Walking/running	50 to 59 yrs	167	67	Female	Ex-smoker			24	normal	1.76	32						90	3	40	120	3840		Yes	30	no	0	0	0	no	0	0	Yes	4	50	50	100		Yes	2	Yes	Yes	Yes	Yes	Sunsense	50+
118	Self-referred	53	Land	Walking/running	50 to 59 yrs	160	70	Female	non-smoker			27.3	Overweight	1.76	35						30	2	30	60	2100		Yes	100	no	0	0	0	no	0	0	Yes	10	40	100	400		Yes	2	Yes	Yes	Yes	no	Cancer Council	50+
119	Self-referred	53	Land	Walking/running	50 to 59 yrs	163	52	Female	non-smoker	Yes	2	19.6	underweight	1.53	35						60	4	52	208	7280		Yes	100	no	0	0	0	no	0	0	no	0	0	0	0		Yes	2	Yes	Yes	Yes	no	Neutrogena	50+
120	Self-referred	34	Land	Walking/running	30 to 39 yrs	183	97	Male	non-smoker			29	Overweight	2.22	16						40	3	52	156	2496		Yes	20	Yes	48	48	2304	Yes	50	1152	Yes	2	52	20	20.8		Yes	2	Yes	Yes	Yes	no	Cancer Council	50+
121	Self-referred	61	Land	Walking/running	60 to 69 yrs	167.5	85	Male	Ex-smoker			30.3	obese	1.99	43						45	3	52	156	6708		Yes	40	Yes	8	40	320	Yes	20	64	no	0	0	0	0		Yes	2	Yes	Yes	Yes	Yes	La Rosay Posay	50+
122	Self-referred	29	Land	Walking/running	18 to 29 yrs	186	90	Male	non-smoker			26	Overweight	2.16	11						30	1	52	52	572		Yes	50	Yes	1	26	26	Yes	70	18.2	Yes	1	10	70	7		Yes	2	Yes	Yes	Yes	no	Coles/Woolworths	50+
123	Self-referred	61	Land	Walking/running	60 to 69 yrs	160	60	Female	non-smoker			23.4	normal	1.63	43						45	3	52	156	6708		Yes	50	Yes	5	40	200	Yes	20	40	no	0	0	0	0		Yes	1	Yes	no	Yes	no	La Rosay Posay	50+
124	Self-referred	40	Land	Walking/running	40 to 49 yrs	163	67	Female	non-smoker			25.2	Overweight	1.74	22						45	4	45	180	3960		no	0	no	0	0	0	no	0	0	Yes	2	20	50	20		Yes	1	Yes	no	Yes	Yes	Cancer Council	50+
125	Self-referred	61	Land	Walking/running	60 to 69 yrs	178	70	Female	non-smoker			22.1	normal	1.86	43						60	7	52	364	15652		Yes	20	no	0	0	0	no	0	0	no	0	0	0	0		Yes	2	Yes	Yes	Yes	Yes	Cancer Council	50+
126	Self-referred	33	Land	Walking/running	30 to 39 yrs	164	54	Female	non-smoker			20.1	normal	1.57	15						120	8	50	400	6000		Yes	100	no	0	0	0	no	0	0	no	0	0	0	0		Yes	1	Yes	no	Yes	no	Hawaiian Tropioc	50+
127	Self-referred	32	Land	Walking/running	30 to 39 yrs	168	61	Female	non-smoker			21.6	normal	1.69	14						60	2	25	50	700		Yes	5	no	0	0	0	no	0	0	Yes	3	52	50	78		Yes	2	Yes	Yes	Yes	Yes	Le Tan	50+
128	Referred by GP	63	Land	Walking/running	60 to 69 yrs	160	85	Female	Ex-smoker			33.2	obese	1.94	45						30	3	52	156	7020		no	0	no	0	0	0	no	0	0	no	0	0	0	0		Yes	1	no	Yes	Yes	Yes	Neutrogena	50+
129	Self-referred	29	Land	Walking/running	18 to 29 yrs	156	58	Female	non-smoker	Yes	2	23.8	normal	1.59	11						90	5	50	250	2750		no	0	no	0	0	0	no	0	0	Yes	2	30	0	0		Yes	2	Yes	Yes	Yes	Yes	Nivia	50+
130	Self-referred	83	Land	Walking/running	70 plus	170	80	Male	non-smoker			27.7	Overweight	1.94	65						45	3	40	120	7800		no	0	no	0	0	0	no	0	0	no	0	0	0	0		Yes	2	Yes	Yes	Yes	no	Cancer Council	50+
131	Referred by GP	72	Land	Walking/running	70 plus	155	68	Female	non-smoker			28.3	Overweight	1.71	54						30	3	25	75	4050		Yes	30	no	0	0	0	no	0	0	no	0	0	0	0		Yes	1	no	Yes	no	no	None specified no no sunscreen
132	Self-referred	57	Land	Walking/running	50 to 59 yrs	164	78	Female	non-smoker			29	Overweight	1.89	39						30	7	52	364	14196		Yes	50	no	0	0	0	no	0	0	Yes	1	20	60	12		No	0	no	no	no	no	Cancer Council	50+
133	Self-referred	82	Land	Walking/running	70 plus	157	53	Female	non-smoker			21.5	normal	1.52	64						30	7	52	364	23296		Yes	30	no	0	0	0	no	0	0	no	0	0	0	0		Yes	1	no	Yes	no	no	None specified no no sunscreen
134	Referred by GP	83	Land	Walking/running	70 plus	170	69	Male	non-smoker			23.9	normal	1.81	65						40	1	13	13	845		no	0	no	0	0	0	no	0	0	Yes	10	52	100	520		Yes	2	Yes	Yes	Yes	no	La Rosay Posay	50+
135	Referred by GP	67	Land	Walking/running	60 to 69 yrs	150	90	Female	Ex-smoker			40	obese	1.94	49						60	7	52	364	17836		no	0	no	0	0	0	no	0	0	no	0	0	0	0		Yes	2	Yes	Yes	Yes	no	None specified no no sunscreen
136	Self-referred	45	Land	Walking/running	40 to 49 yrs	178	76	Female	Ex-smoker			24	normal	1.94	27						60	7	52	364	9828		no	0	no	0	0	0	no	0	0	Yes	2	20	10	4		Yes	2	Yes	Yes	Yes	Yes	Cancer Council	50+
137	Self-referred	79	Land	Walking/running	70 plus	151	87	Female	Ex-smoker			38.2	obese	1.91	61						45	3.75	26	97.5	5947.5		no	0	no	0	0	0	no	0	0	Yes	2	13	0	0		Yes	2	Yes	Yes	Yes	Yes	La Rosay Posay	50+
138	Self-referred	64	Land	Walking/running	60 to 69 yrs	162.5	68	Female	Ex-smoker			25.8	Overweight	1.75	46						120	2	50	100	4600		no	0	no	0	0	0	no	0	0	Yes	6	45	10	27		Yes	2	Yes	Yes	Yes	Yes	Hamilton	50+
139	Self-referred	59	Land	Walking/running	50 to 59 yrs	164	70	Female	non-smoker			26	Overweight	1.79	41						60	4	30	120	4920		no	0	no	0	0	0	no	0	0	Yes	2	10	10	.4		Yes	2	Yes	Yes	Yes	Yes	Cancer Council	50+
140	Self-referred	48	Land	Walking/running	40 to 49 yrs	174	62	Female	Ex-smoker			20.5	normal	1.73	30						30	6	50	300	9000		Yes	30	Yes	3	19	57	Yes	30	17.1	Yes	1	30	50	15		Yes	2	Yes	Yes	Yes	Yes	Sun Bum	50+
141	Self-referred	35	Land	Walking/running	30 to 39 yrs	178	78	Male	non-smoker			24.6	normal	1.96	17						20	5	52	260	4420		Yes	30	no	0	0	0	no	0	0	no	0	0	0	0		No	0	no	no	no	no	None specified no no sunscreen
142	Self-referred	40	Land	Walking/running	40 to 49 yrs	191	97	Male	non-smoker			26.6	Overweight	2.27	22						240	14.5	52	754	16588		Yes	10	Yes	2	48	96	Yes	100	96	Yes	2	52	100	104		Yes	2	Yes	Yes	Yes	no	Cancer Council	50+
143	Self-referred	48	Land	Walking/running	40 to 49 yrs	165	65	Female	non-smoker			23.9	normal	1.73	30						60	6	52	312	9360		Yes	50	no	0	0	0	no	0	0	Yes	6	52	50	156		Yes	1	Yes	no	Yes	no	Le Tan	50+
144	Self-referred	43	Land	Walking/running	40 to 49 yrs	161	72	Female	non-smoker			27.8	Overweight	1.79	25						60	2	52	104	2600		Yes	50	Yes	5	40	200	Yes	30	60	Yes	3	52	50	78		Yes	2	Yes	Yes	Yes	Yes	New Day	50+
145	Self-referred	64	Land	Walking/running	60 to 69 yrs	169	67	Female	non-smoker			23.5	normal	1.77	46						45	2	26	52	2392		Yes	5	no	0	0	0	no	0	0	Yes	1	26	0	0		Yes	2	Yes	Yes	Yes	no	Cancer Council	50+
146	Self-referred	40	Land	Walking/running	40 to 49 yrs	168	60	Female	Ex-smoker			21.3	normal	1.67	22						30	3.5	52	182	4004		Yes	10	no	0	0	0	no	0	0	Yes	1.5	52	50	39		No	0	no	no	Yes	no	Banana Boat	50+
147	Self-referred	29	Land	Walking/running	18 to 29 yrs	171	69	Female	non-smoker			23.6	normal	1.81	11						60	5	45	225	2475		Yes	10	Yes	2	15	30	Yes	80	24	Yes	5	52	100	260		Yes	2	Yes	Yes	Yes	Yes	Bondi Sands	50+
148	Self-referred	42	Land	Walking/running	40 to 49 yrs	180	85	Male	non-smoker			26.2	Overweight	2.06	24						60	3	2	6	144		no	0	no	0	0	0	no	0	0	no	0	0	0	0		Yes	2	Yes	Yes	Yes	no	Banana Boat	50+
149	Self-referred	40	Land	Walking/running	40 to 49 yrs	176	90	Male	Ex-smoker			29.1	Overweight	2.1	22						45	5.25	52	273	6006		Yes	10	no	0	0	0	no	0	0	Yes	1.5	52	50	39		Yes	2	Yes	Yes	Yes	no	Banana Boat	50+
150	Self-referred	36	Land	Walking/running	30 to 39 yrs	181	63	Female	non-smoker			19.2	underweight	1.78	18						60	7	52	364	6552		Yes	25	Yes	30	48	1440	Yes	80	1152	Yes	1	25	80	20		Yes	2	Yes	Yes	Yes	Yes	La Rosay Posay	50+
151	Self-referred	55	Land	Walking/running	50 to 59 yrs	177	59	Female	Ex-smoker			18.8	underweight	1.7	37						30	2	45	90	3330		Yes	15	Yes	2	52	104	Yes	50	52	Yes	2	40	10	8		Yes	1	Yes	no	Yes	no	Banana Boat	30+
152	Referred by GP	28	Land	Walking/running	18 to 29 yrs	188	93	Male	non-smoker			26.3	Overweight	2.2	10						60	7	52	364	3640		no	0	no	0	0	0	no	0	0	no	0	0	0	0		Yes	1	no	Yes	Yes	no	None specified no no sunscreen	30+
153	Self-referred	25	Land	Walking/running	18 to 29 yrs	169	62	Female	non-smoker			21.7	normal	1.71	7						30	3.5	52	182	1274		no	0	no	0	0	0	no	0	0	no	0	0	0	0		Yes	1	Yes	no	Yes	no	Bondi Sands	50+
154	Self-referred	65	Land	Walking/running	60 to 69 yrs	170	118	Male	Ex-smoker			40.8	obese	2.36	47						15	4	40	160	7520		no	0	Yes	2	52	104	Yes	5	5.2	Yes	5	5	5	1.25		Yes	1	no	Yes	no	no	None specified no no sunscreen
155	Self-referred	62	Land	Walking/running	60 to 69 yrs	160	72	Female	non-smoker			28.1	Overweight	1.79	44						30	4	40	160	7040		Yes	5	Yes	6	52	312	Yes	5	15.6	Yes	2	26	50	26		Yes	2	Yes	Yes	Yes	no	Cancer Council	50+
156	Self-referred	48	Land	Walking/running	40 to 49 yrs	165	89	Male	Ex-smoker			31.2	obese	2.02	30						40	4.6	52	239.2	7176		Yes	20	no	0	0	0	no	0	0	Yes	2	52	20	20.8		Yes	2	Yes	Yes	Yes	Yes	Cancer Council	50+
157	Self-referred	40	Land	Walking/running	40 to 49 yrs	172	80	Male	non-smoker			27	Overweight	1.96	22						50	2	30	60	1320		Yes	10	Yes	8	30	240	Yes	50	120	Yes	2	52	50	52		Yes	2	Yes	Yes	Yes	no	None specified no no sunscreen	30+
158	Self-referred	60	Land	Walking/running	60 to 69 yrs	173	112	Male	Ex-smoker			37.4	obese	2.32	42						60	4	48	192	8064		Yes	25	no	0	0	0	no	0	0	Yes	2	24	50	24		Yes	2	Yes	Yes	Yes	no	None specified no no sunscreen	50+
159	Self-referred	70	Land	Walking/running	70 plus	162	52	Female	non-smoker	Yes	14	19.8	underweight	1.53	52						60	7	52	364	18928		no	0	no	0	0	0	no	0	0	Yes	.5	15	0	0		Yes	1	no	Yes	no	no	Ella Bache	50+
160	Self-referred	71	Land	Walking/running	70 plus	168	91	Male	Ex-smoker	Yes	28	32.2	obese	2.06	53						75	20	52	1040	55120		Yes	20	no	0	0	0	no	0	0	Yes	7.5	50	0	0		Yes	2	Yes	Yes	no	no	None specified no no sunscreen
161	Self-referred	39	Land	Walking/running	30 to 39 yrs	178	70	Male	non-smoker	No		22.1	normal	1.86	21						60	2	52	104	2184		no	0	Yes	20	45	900	Yes	10	90	Yes	2	52	10	10.4		Yes	2	Yes	Yes	Yes	no	Coles/Woolworths	50+
162	Self-referred	43	Land	Walking/running	40 to 49 yrs	149	62	Female	non-smoker	No		27.9	Overweight	1.6	25						30	1	52	52	1300		Yes	30	no	0	0	0	no	0	0	no	0	0	0	0		Yes	1	no	Yes	Yes	no	Le Tan	50+
163	Self-referred	50	Land	Walking/running	50 to 59 yrs	164	69	Female	non-smoker	Yes	8	25.7	Overweight	1.77	32						60	3	52	156	4992		Yes	30	no	0	0	0	no	0	0	Yes	8	26	50	104		Yes	2	Yes	Yes	Yes	no	La Rosay Posay	50+
164	Self-referred	31	Land	Walking/running	30 to 39 yrs	172	70	Female	non-smoker			23.7	normal	1.83	13						90	6	52	312	4056		Yes	5	no	0	0	0	no	0	0	no	0	0	0	0		Yes	1	Yes	no	Yes	Yes	Nivia	50+
165	Self-referred	36	Land	Walking/running	30 to 39 yrs	175	67	Male	non-smoker	Yes	10	21.9	normal	1.81	18						90	9	52	468	8424		Yes	25	Yes	70	52	3640	Yes	15	546	Yes	3	52	20	31.2		Yes	2	Yes	Yes	Yes	Yes	Banana Boat	50+
166	Self-referred	57	Land	Walking/running	50 to 59 yrs	178	67	Male	non-smoker	No		21.2	normal	1.82	39						60	7	52	364	14196		no	0	no	0	0	0	no	0	0	Yes	2	52	10	10.4		Yes	1	no	Yes	Yes	Yes	Moo Goo	30+
167	Self-referred	50	Land	Walking/running	50 to 59 yrs	170	73	Female	non-smoker	Yes	30	25.3	Overweight	1.86	32						30	5	40	200	6400		no	0	no	0	0	0	no	0	0	Yes	5	30	0	0		Yes	2	Yes	Yes	Yes	Yes	DMK	50+
168	Self-referred	33	Land	Walking/running	30 to 39 yrs	163	50	Female	non-smoker			18.8	underweight	1.51	15						60	5	50	250	3750		no	0	no	0	0	0	no	0	0	Yes	2	30	50	30		No	0	no	no	Yes	Yes	La Rosay Posay	50+
169	Self-referred	74	Land	Walking/running	70 plus	160	54	Female	non-smoker	Yes	10	21.1	normal	1.55	56						45	4	52	208	11648		no	0	no	0	0	0	no	0	0	Yes	2	52	0	0		Yes	1	Yes	no	Yes	Yes	Cancer Council	50+
170	Self-referred	74	Land	Walking/running	70 plus	173	104	Male	non-smoker	No		34.8	obese	2.24	56						40	4	52	208	11648		no	0	no	0	0	0	no	0	0	no	0	0	0	0		No	0	no	no	Yes	Yes	Coles/Woolworths	50+
171	Self-referred	41	Aquatic	Surfing	40 to 49 yrs	188	72	Male	non-smoker			20.4	normal	1.94	1	Beginner	Recreational		Mini mal	Natural	90	6	30	180	180		Yes	60	no	0	0	0	no	0	0	Yes	8	52	30	124.8		Yes	2	Yes	Yes	Yes	Yes	Nivia	50+
172	Self-referred	59	Aquatic	Surfing	50 to 59 yrs	172	93	Male	Ex-smoker	Yes	16	31.4	obese	2.11	25	Intermediate	Recreational		Short board	Natural	180	3	52	156	3900		no	0	Yes	55	52	2860	Yes	60	1716	Yes	7	52	75	254.8		Yes	1	no	Yes	no	no	None specified no no sunscreen
173	Self-referred	32	Aquatic	Surfing	30 to 39 yrs	179	80	Male	Ex-smoker			25	normal	1.99	20	Intermediate	Recreational		Short board	Natural	90	6	30	180	3600		Yes	20	Yes	2	48	96	Yes	2	1.92	Yes	2	40	5	4		Yes	1	no	Yes	Yes	Yes	Banana Boat	50+
174	Self-referred	35	Aquatic	Surfing	30 to 39 yrs	161	71	Female	non-smoker			27.4	Overweight	1.78	25	Advanced	Recreational		Short board	Goofy	60	2	40	80	2000		Yes	50	Yes	2	40	80	Yes	100	80	Yes	15	52	80	624		No	0	no	no	Yes	Yes	Cancer Council	50+
175	Self-referred	51	Aquatic	Surfing	50 to 59 yrs	170	79	Male	Ex-smoker			27.3	Overweight	1.93	20	Advanced	Recreational		Short board	Natural	80	10	52	520	10400		no	0	Yes	30	52	1560	Yes	15	234	Yes	1	52	10	5.2		Yes	1	no	Yes	Yes	Yes	Moo Goo	50+
176	Self-referred	39	Aquatic	Surfing	30 to 39 yrs	175	89	Female	non-smoker	Yes	4	29.1	Overweight	2.08	15	Intermediate	Recreational		Mini mal	Natural	60	1	12	12	180		Yes	20	no	0	0	0	no	0	0	Yes	6	50	0	0		Yes	1	no	Yes	Yes	Yes	Cancer Council	50+
177	Self-referred	29	Aquatic	Surfing	18 to 29 yrs	178	82	Male	non-smoker	Yes	2	25.9	Overweight	2.01	15	Intermediate	Recreational		Short board	Goofy	60	3	52	156	2340		Yes	30	no	0	0	0	no	0	0	Yes	7	52	15	54.6		No	0	no	no	Yes	no	Cancer Council	30+
178	Self-referred	37	Aquatic	Surfing	30 to 39 yrs	180	80	Male	non-smoker	Yes	3	24.7	normal	2	20	Advanced	Recreational		Short board	Natural	60	2	25	50	1000		no	0	no	0	0	0	no	0	0	Yes	3	25	20	15		Yes	1	no	Yes	Yes	no	Banana Boat	50+
179	Self-referred	26	Aquatic	Swimming	18 to 29 yrs	195	80	Male	non-smoker			21	normal	2.08	10						60	2	25	50	500		Yes	20	no	0	0	0	no	0	0	Yes	1	40	0	0		Yes	1	no	Yes	Yes	Yes	Banana Boat	50+
180	Self-referred	35	Aquatic	Swimming	30 to 39 yrs	173	76	Female	non-smoker	No		25.4	Overweight	1.91	30						30	4	25	100	3000		Yes	40	Yes	5	45	225	Yes	10	22.5	Yes	10	25	20	50		Yes	1	no	Yes	Yes	Yes	Cancer Council	50+
181	Self-referred	40	Aquatic	Swimming	40 to 49 yrs	176	85	Male	Ex-smoker	Yes	1	27.4	Overweight	2.04	35						30	4	15	60	2100		Yes	50	Yes	4	3	12	Yes	20	2.4	Yes	4	15	50	30		No	0	no	no	Yes	no	None specified no no sunscreen	100+
182	Self-referred	35	Aquatic	Swimming	30 to 39 yrs	184	80	Male	non-smoker	No		22.6	normal	2.02	32						30	2	30	60	1920		Yes	25	Yes	2	52	104	Yes	25	26	Yes	4	52	0	0		Yes	1	no	Yes	Yes	Yes	Banana Boat	50+
183	Self-referred	38	Aquatic	Surfing	30 to 39 yrs	168	60	Female	non-smoker	No		21.3	normal	1.67	20	Intermediate	Recreational		Short board	Goofy	180	5	52	260	5200		Yes		Yes	7.5	40	300	Yes	30	90	Yes	7	52	50	182		Yes	1	no	Yes	Yes	no	Le Tan	100+
184	Referred by GP	47	Aquatic	Surfing	40 to 49 yrs	175	88	Male	non-smoker	Yes	6	28.7	Overweight	2.07	10	Intermediate	Recreational		long-board/mal	Natural	60	4	4	16	160		Yes	5	Yes	20	52	1040	Yes	10	104	Yes	5	52	10	26		Yes	1	no	Yes	Yes	Yes	Cancer Council	30+
185	Self-referred	22	Aquatic	Surfing	18 to 29 yrs	158	65	Female	non-smoker	No		26	Overweight	1.69	8	Intermediate	Recreational		Short board	Natural	120	4	20	80	640		Yes	40	Yes	42	50	2100	no	0	0	Yes	15	52	50	390		Yes	1	no	Yes	Yes	Yes	Cancer Council	50+
186	Self-referred	62	Aquatic	Surfing	60 to 69 yrs	178	97	Male	non-smoker	Yes	6	30.6	obese	2.19	50	Advanced	Recreational		long-board/mal	Natural	70	3	52	156	7800		Yes	25	Yes	35	48	1680	Yes	10	168	Yes	10	52	50	260		Yes	1	no	Yes	Yes	no	None specified no no sunscreen	50+
187	Self-referred	30	Aquatic	Surfing	30 to 39 yrs	168	57	Female	non-smoker	No		20.2	normal	1.63	5										0		no	0	Yes	6			Yes	4								Yes	1	Yes	no	Yes	no	Banana Boat	50+
188	Self-referred	42	Aquatic	Surfing	40 to 49 yrs	185	83	Male	non-smoker	Yes	20	24.3	normal	2.07	35	Intermediate	Recreational		Short board	Natural	90	1.5	52	78	2730		Yes	10	Yes	15	45	675	Yes	20	135	Yes	5	52	25	65		Yes	2	Yes	Yes	Yes	Yes	Banana Boat	50+
189	Self-referred	45	Aquatic	Surfing	40 to 49 yrs	182	70	Male	non-smoker	Yes	30	21.1	normal	1.88	30	Advanced	Recreational		Short board	Natural	120	2	20	40	1200		Yes	50	Yes	40	48	1920	Yes	25	480	Yes	10	50	20	100		Yes	2	Yes	Yes	Yes	Yes	Cancer Council	50+
190	Self-referred	70	Aquatic	Surfing	70 plus	187	95	Male	Ex-smoker	Yes	10	27.2	Overweight	2.22	56	Advanced	Recreational		Short board	Natural	90	10	45	450	25200		Yes	40	no	0	0	0	no	0	0	Yes	10	30	35	105		Yes	2	Yes	Yes	Yes	Yes	None specified no no sunscreen	50+
191	Referred by GP	59	Aquatic	Surfing	50 to 59 yrs	176	86	Male	non-smoker	Yes	10	27.8	Overweight	2.05	15	Intermediate	Recreational		Mini mal	Natural	30	1.5	40	60	900		Yes	10	no	0	0	0	no	0	0	Yes	8	52	50	208		Yes	2	Yes	Yes	Yes	Yes	None specified no no sunscreen
192	Self-referred	45	Aquatic	Surfing	40 to 49 yrs	178	80	Male	non-smoker	Yes	6	25.3	Overweight	1.99	25	Intermediate	Recreational		Mini mal	Natural	30	.5	20	10	250		Yes	20	Yes	30	42	1260	Yes	80	1008	Yes	5	10	50	25		Yes	2	Yes	Yes	Yes	no	Cancer Council	30+
193	Self-referred	39	Aquatic	Surfing	30 to 39 yrs	180	96	Male	non-smoker	No		29.6	Overweight	2.19	25	Intermediate	Recreational		Short board	Goofy	30	2	40	80	2000		Yes	10	Yes	40	50	2000	Yes	40	800	Yes	7	50	0	0		No	0	no	no	Yes	Yes	Nivia	50+
194	Referred by GP	66	Land	Walking/running	60 to 69 yrs	175	75	Male	non-smoker	Yes	12	24.5	normal	1.91	48						60	3	52	156	7488		Yes	20	no	0	0	0	no	0	0	Yes	3	150	0	0		Yes	1	Yes	no	Yes	Yes	Neutrogena	50+
195	Self-referred	28	Land	Walking/running	18 to 29 yrs	170	80	Female	Ex-smoker	Yes	10	27.7	Overweight	1.94	10						60	5	52	260	2600		Yes	25	no	0	0	0	no	0	0	no	0	0	0	0		Yes	1	no	Yes	Yes	no	Banana Boat	50+
196	Self-referred	33	Land	Walking/running	30 to 39 yrs	175	80	Male	non-smoker	Yes	10	26.1	Overweight	1.97	15						60	3	52	156	2340		no	0	Yes	38	50	1900	no	0	0	Yes	2	52	20	20.8		Yes	2	Yes	Yes	Yes	no	Banana Boat	50+
197	Self-referred	57	Land	Walking/running	50 to 59 yrs	180	70	Female	Smoker	Yes	20	21.6	normal	1.87	39						120	14	52	728	28392		Yes	20	no	0	0	0	no	0	0	Yes	5	12	0	0		Yes	2	Yes	Yes	Yes	Yes	Cancer Council	30+
198	Referred by GP	68	Land	Walking/running	60 to 69 yrs	153	72	Female	Smoker			30.8	obese	1.75	50						30	2.5	40	100	5000		no	0	no	0	0	0	no	0	0	no	0	0	0	0		Yes	1	no	Yes	no	no	None specified no no sunscreen
199	Self-referred	70	Land	Walking/running	70 plus	160	58	Female	non-smoker	Yes	10	22.7	normal	1.61	52						30	4	52	208	10816		no	0	no	0	0	0	no	0	0	no	0	0	0	0		Yes	1	no	Yes	Yes	no	Neutrogena	50+
200	Self-referred	60	Land	Walking/running	60 to 69 yrs	180	85	Male	non-smoker	Yes	15	26.2	Overweight	2.06	42						240	20	52	1040	43680		Yes	25	Yes	3	45	135	no	0	0	no	0	0	0	0		Yes	2	Yes	Yes	Yes	Yes	La Rosay Posay	50+
201	Self-referred	56	Land	Walking/running	50 to 59 yrs	157	58	Female	non-smoker	Yes	15	23.5	normal	1.59	38						240	20	52	1040	39520		no	0	no	0	0	0	no	0	0	no	0	0	0	0		Yes	2	Yes	Yes	Yes	Yes	La Rosay Posay	50+
202	Self-referred	76	Land	Walking/running	70 plus	170	83	Female	Ex-smoker	Yes	21	28.2	Overweight	1.98	58						120	14	52	728	42224		no	0	no	0	0	0	no	0	0	Yes	2	35	10	7		Yes	2	Yes	Yes	Yes	no	Le Tan	50+
203	Referred by GP	74	Land	Walking/running	70 plus	179	78	Male	Ex-smoker	Yes	20	24.3	normal	1.97	56						180	30	52	1560	87360		no	0	Yes	30	13	390	Yes	20	78	no	0	0	0	0		Yes	2	Yes	Yes	Yes	no	Le Tan	50+
204	Self-referred	30	Land	Walking/running	30 to 39 yrs	171	70	Male	non-smoker	Yes	5	23.9	normal	1.82	12						70	2	40	80	960		Yes	30	Yes	45	52	2340	Yes	70	1638	Yes	3	40	30	36		Yes	2	Yes	Yes	Yes	Yes	Cancer Council	50+
205	Referred by GP	58	Land	Walking/running	50 to 59 yrs	177	88	Male	non-smoker	Yes	8	28.1	Overweight	2.08	40						60	2	52	104	4160		no	0	no	0	0	0	no	0	0	Yes	3	52	30	46.8		Yes	2	Yes	Yes	Yes	Yes	Banana Boat	50+
206	Self-referred	66	Land	Walking/running	60 to 69 yrs	168	68	Female	non-smoker	Yes	5	24.1	normal	1.78	48						30	2.5	52	130	6240		Yes	60	Yes	1	40	40	Yes	100	40	Yes	1	40	10	4		Yes	2	Yes	Yes	Yes	no	Cancer Council	30+
207	Self-referred	52	Land	Walking/running	50 to 59 yrs	176	63	Female	non-smoker	No		20.3	normal	1.76	34						60	4	52	208	7072		Yes	30	Yes	20	48	960	Yes	90	864	Yes	1	13	30	3.9		Yes	2	Yes	Yes	Yes	no	Moo Goo	15+
208	Self-referred	44	Land	Walking/running	40 to 49 yrs	191	100	Male	non-smoker	Yes	6	27.4	Overweight	2.3	26						30	3	40	120	3120		Yes	50	no	0	0	0	no	0	0	Yes	6	48	60	172.8		No	0	no	no	Yes	no	Neutrogena	50+
209	Self-referred	80	Land	Walking/running	70 plus	170	80	Female	Ex-smoker	Yes	10	27.7	Overweight	1.94	62						30	1	52	52	3224		no	0	no	0	0	0	no	0	0	no	0	0	0	0		Yes	1	Yes	no	no	no	None specified no no sunscreen
210	Self-referred	55	Land	Walking/running	50 to 59 yrs	160	50	Female	non-smoker	Yes	5	19.5	underweight	1.49	37						120	2	35	70	2590		no	0	no	0	0	0	no	0	0	no	0	0	0	0		Yes	2	Yes	Yes	Yes	no	Cancer Council	50+
211	Self-referred	44	Land	Walking/running	40 to 49 yrs	161	70	Female	non-smoker	No		27	Overweight	1.77	26						60	15	52	780	20280		no	0	Yes	8	52	416	Yes	100	416	Yes	3	52	25	39		Yes	2	Yes	Yes	Yes	Yes	Banana Boat	30+
212	Self-referred	72	Land	Walking/running	70 plus	190	110	Male	Ex-smoker			30.5	obese	2.41	54						240	12	52	624	33696		Yes	100	no	0	0	0	no	0	0	no	0	0	0	0		Yes	2	Yes	Yes	Yes	no	Coles/Woolworths	50+
213	Referred by GP	77	Land	Walking/running	70 plus	175	65	Male	Ex-smoker	Yes	14	21.2	normal	1.78	59						240	12	30	360	21240		Yes	25	no	0	0	0	no	0	0	Yes	1	30	0	0		Yes	2	Yes	Yes	Yes	no	Natio	50+
214	Self-referred	21	Land	Walking/running	18 to 29 yrs	165	61	Female	non-smoker	Yes	1	22.4	normal	1.67	3						60	6	52	312	936		no	0	no	0	0	0	no	0	0	Yes	2	52	0	0		No	0	no	no	Yes	no	Le Tan	30+
215	Self-referred	46	Land	Walking/running	40 to 49 yrs	153	70	Female	non-smoker	Yes	2	29.9	Overweight	1.73	28						60	3	50	150	4200		Yes	20	Yes	3	20	60	Yes	20	12	Yes	1	20	20	4		Yes	1	Yes	no	Yes	no	Cancer Council	50+
216	Self-referred	58	Land	Walking/running	50 to 59 yrs	185	88	Male	non-smoker	Yes	10	25.7	Overweight	2.13	40						60	2	40	80	3200		no	0	Yes	30	52	1560	Yes	70	1092	Yes	6	20	0	0		Yes	2	Yes	Yes	Yes	Yes	Cancer Council	50+
217	Self-referred	58	Land	Walking/running	50 to 59 yrs	175	82	Female	non-smoker	Yes	6	26.8	Overweight	2	40						120	12	52	624	24960		Yes	10	no	0	0	0	no	0	0	Yes	4	52	50	104		Yes	2	Yes	Yes	Yes	Yes	Cancer Council	50+
218	Self-referred	68	Aquatic	Surfing	60 to 69 yrs	165	92	Male	Ex-smoker	Yes	72	33.8	obese	2.05	55	Advanced	Recreational		Short board	Natural	120	8	52	416	22880		Yes	20	Yes	8	10	80	Yes	10	8	Yes	8	52	80	332.8		Yes	2	Yes	Yes	Yes	no	Cancer Council	50+
219	Self-referred	53	Aquatic	Surfing	50 to 59 yrs	173	72	Male	Ex-smoker	Yes	1	24.1	normal	1.86	38	Advanced	Competitive (local board rider)		Short board	Goofy	90	6	12	72	2736		Yes	30	no	0	0	0	no	0	0	Yes	1	52	100	52		No	0	no	no	Yes	no	None specified no no sunscreen	50+
220	Self-referred	50	Aquatic	Surfing	50 to 59 yrs	180	100	Male	non-smoker	Yes	20	30.9	obese	2.24	40	Advanced	Recreational		Short board	Goofy	60	2	52	104	4160		Yes	5	Yes	60	48	2880	no	0	0	Yes	2	2	5	.2		Yes	1	no	Yes	Yes	Yes	Cancer Council	50+
221	Self-referred	29	Aquatic	Surfing	18 to 29 yrs	183	78	Male	non-smoker	Yes	7	23.3	normal	1.99	20	Advanced	Recreational		Short board	Natural	90	3	50	150	3000		Yes	20	Yes	2	50	100	Yes	5	5	Yes	.5	50	0	0		Yes	1	no	Yes	Yes	Yes	Ella Bache	50+
222	Self-referred	50	Aquatic	Surfing	50 to 59 yrs	190	97	Male	non-smoker	Yes	25	26.9	Overweight	2.26	31	Advanced	Recreational		Short board	Goofy	90	1.5	40	60	1860		Yes	25	Yes	3	48	144	Yes	70	100.8	Yes	2	52	20	20.8		Yes	2	Yes	Yes	Yes	Yes	Feel good inc	50+
223	Self-referred	53	Aquatic	Surfing	50 to 59 yrs	178	83	Male	non-smoker	Yes	3	26.2	Overweight	2.03	53	Intermediate	Recreational		Short board	Natural	90	3	25	75	3975		Yes	20	Yes	6	45	270	Yes	25	67.5	Yes	14	45	20	126		Yes	2	Yes	Yes	Yes	no	Cancer Council	50+
224	Self-referred	36	Aquatic	Surfing	30 to 39 yrs	176	70	Male	non-smoker	Yes	5	22.6	normal	1.85	31	Advanced	Competitive (local board rider)		Short board	Natural	60	1	40	40	1240		Yes	10	Yes	40	48	1920	Yes	95	1824	Yes	5	52	10	26		Yes	1	no	Yes	Yes	Yes	Banana Boat	50+
225	Self-referred	60	Aquatic	Surfing	60 to 69 yrs	160	47	Female	non-smoker	No		18.4	underweight	1.45	10	Intermediate	Recreational		long-board/mal	Natural	60	1	28	28	280		Yes	20	Yes	15	50	750	Yes	30	225	Yes	6	52	70	218.4		Yes	2	Yes	Yes	Yes	no	None specified no no sunscreen	50+
226	Self-referred	37	Aquatic	Surfing	30 to 39 yrs	169	60	Female	non-smoker	Yes	2	21	normal	1.68	25	Intermediate	Recreational		Short board	Goofy	90	3	40	120	3000		Yes	100	no	0	0	0	no	0	0	Yes	2	40	90	72		Yes	1	no	Yes	Yes	Yes	Cancer Council	50+
227	Self-referred	53	Aquatic	Swimming	50 to 59 yrs	170	60	Female	non-smoker	No		20.8	normal	1.68	45						30	4	40	160	7200		Yes	30	Yes	6	52	312	Yes	30	104	Yes	12	52	40	249.6		Yes	1	no	Yes	Yes	Yes	Cancer Council	30+
228	Self-referred	64	Aquatic	Swimming	60 to 69 yrs	183	78	Male	non-smoker	No		23.3	normal	1.99	46						30	3.5	52	182	8372		no	0	no	0	0	0	no	0	0	Yes	60	52	0	0		Yes	2	Yes	Yes	Yes	Yes	Aldi	50+
229	Self-referred	53	Aquatic	Swimming	50 to 59 yrs	157	70	Female	non-smoker	No		28.4	Overweight	1.75	30						60	5	30	150	4500		Yes	10	no	0	0	0	no	0	0	Yes	3	52	10	15.6		Yes	1	no	Yes	Yes	Yes	Cancer Council	30+
230	Self-referred	65	Land	Walking/running	60 to 69 yrs	175	75	Male	non-smoker			24.5	normal	1.91	47						0	0	0	0	0		no	0	no	0	0	0	no	0	0	Yes	20	52	20	208		Yes	2	Yes	Yes	no	no	None specified no no sunscreen	50+
231	Self-referred	69	Land	Walking/running	60 to 69 yrs	184	103	Male	non-smoker	Yes	38	30.4	obese	2.29	51						60	7	52	364	18564		Yes	50	no	0	0	0	no	0	0	Yes	26	26	90	23.4		Yes	2	Yes	Yes	no	no	Coles/Woolworths	50+
232	Self-referred	55	Land	Walking/running	50 to 59 yrs	165	52	Female	non-smoker	Yes	8	19.1	underweight	1.54	37						45	8	52	416	15392		Yes	20	Yes	3	20	60	Yes	100	60	Yes	2	50	100	0		Yes	2	Yes	Yes	Yes	Yes	Coles/Woolworths	50+
233	Referred by GP	72	Land	Walking/running	70 plus	176	89.5	Male	non-smoker	Yes	20	28.9	Overweight	2.09	54						360	30	40	1200	64800		Yes	10	no	0	0	0	no	0	0	Yes	8	40	10	32		Yes	2	Yes	Yes	no	no	Cancer Council	30+
234	Self-referred	53	Land	Walking/running	50 to 59 yrs	162	66	Female	non-smoker	No		25.2	Overweight	1.72	35						30	9	52	468	16380		Yes	60	no	0	0	0	no	0	0	Yes	.5	26	100	13		Yes	2	Yes	Yes	Yes	no	Cancer Council	50+
235	Self-referred	73	Land	Walking/running	70 plus	180	109	Male	non-smoker	Yes	6	33.6	obese	2.34	55						90	5	52	260	14300		no	0	no	0	0	0	no	0	0	Yes	2	52	0	0		Yes	2	Yes	Yes	Yes	no	Cancer Council	50+
236	Self-referred	53	Land	Walking/running	50 to 59 yrs	172	93	Male	non-smoker	No		31.4	obese	2.1	35						60	7	40	280	9800		Yes	100	no	0	0	0	no	0	0	Yes	4	40	0	0		Yes	2	Yes	Yes	Yes	no	Cancer Council	50+
237	Self-referred	32	Land	Walking/running	30 to 39 yrs	156	61	Female	non-smoker	Yes	2	25.1	Overweight	1.63	14						60	2	26	52	728		Yes	20	no	0	0	0	no	0	0	Yes	3	30	90	81		No	0	no	no	Yes	Yes	Feel good inc	50+
238	Self-referred	75	Land	Walking/running	70 plus	170	71	Male	non-smoker	No		24.6	normal	1.83	57						60	5	40	200	11400		no	0	no	0	0	0	no	0	0	Yes	9	40	50	180		Yes	2	Yes	Yes	Yes	Yes	Banana Boat	50+
239	Self-referred	71	Land	Walking/running	70 plus	155	46	Female	Ex-smoker	Yes	8	19.2	underweight	1.41	53						45	5	40	200	10600		no	0	no	0	0	0	no	0	0	Yes	2	52	75	78		Yes	1	no	Yes	no	no	Cancer Council	30+
240	Referred by GP	70	Land	Walking/running	70 plus	160	69.5	Female	non-smoker	No		27.2	Overweight	1.76	52						60	5	52	260	13520		no	0	no	0	0	0	no	0	0	no	0	0	0	0		Yes	1	Yes	no	Yes	Yes	None specified no no sunscreen	50+
241	Referred by GP	54	Land	Walking/running	50 to 59 yrs	195	92	Male	non-smoker	Yes	1	24.2	normal	2.23	36						30	3	52	156	5616		no	0	no	0	0	0	no	0	0	Yes	5	52	0	0		Yes	2	Yes	Yes	Yes	Yes	Nivia	50+
242	Referred by GP	55	Land	Walking/running	50 to 59 yrs	175	65	Female	non-smoker	Yes	7	21.2	normal	1.78	37						30	5	52	260	9620		Yes	80	no	0	0	0	no	0	0	no	0	0	0	0		Yes	2	Yes	Yes	Yes	no	Nivia	50+
243	Self-referred	71	Land	Walking/running	70 plus	156	100	Female	non-smoker	Yes	3	41.1	obese	2.08	53						60	3	52	156	8268		no	0	no	0	0	0	no	0	0	Yes	5	52	0	0		Yes	2	Yes	Yes	Yes	Yes	Sun Bum	50+
244	Referred by GP	31	Land	Walking/running	30 to 39 yrs	173	59	Female	non-smoker	Yes	3	19.7	underweight	1.68	13						55	6	52	312	4056		Yes	10	no	0	0	0	no	0	0	Yes	2	20	30	6		Yes	2	Yes	Yes	Yes	Yes	Le Tan	50+
245	Self-referred	58	Aquatic	Swimming	50 to 59 yrs	157	60	Female	non-smoker	No		24.3	normal	1.62	40						15	1	13	13	520		Yes	50	no	0	0	0	no	0	0	Yes	4	50	25	50		No	0	no	no	Yes	no	Sunsense	50+
246	Self-referred	67	Aquatic	Swimming	60 to 69 yrs	194	112	Male	non-smoker	Yes	4	29.8	Overweight	2.46	40						30	2	20	40	1600		Yes	10	no	0	0	0	no	0	0	Yes	6	30	5	9		Yes	1	no	Yes	Yes	Yes	Cancer Council	50+
247	Self-referred	38	Aquatic	Swimming	30 to 39 yrs	178	78	Male	non-smoker	Yes	10	24.6	normal	1.96	20						60	2	26	52	1040		Yes	100	no	0	0	0	no	0	0	Yes	2	52	100	104		No	0	no	no	Yes	no	Hawaiian Tropioc	50+
248	Self-referred	23	Aquatic	Surfing	18 to 29 yrs	170	85	Female	non-smoker	Yes	6	29.4	Overweight	2	5	Intermediate	Recreational		Short board	Natural	90	3	30	90	450		Yes	80	no	0	0	0	no	0	0	Yes	2	30	70	42		Yes	2	Yes	Yes	Yes	no	Feel good inc	50+
249	Self-referred	35	Aquatic	Surfing	30 to 39 yrs	182	95	Male	non-smoker	Yes	2	28.7	Overweight	2.19	25	Intermediate	Recreational		Short board	Natural	90	3	30	90	2250		Yes	50	Yes	20	52	1040	Yes	20	208	Yes	5	52	50	130		Yes	1	no	Yes	Yes	no	Cancer Council	50+
250	Self-referred	33	Aquatic	Surfing	30 to 39 yrs	167	63	Female	non-smoker	Yes	4	22.6	normal	1.71	5	Intermediate	Recreational		Short board	Goofy	90	5	50	250	1250		Yes	15	Yes	.5	52	26	Yes	1	.26	Yes	5	50	0	0		Yes	2	Yes	Yes	Yes	Yes	Cancer Council	50+
251	Self-referred	31	Aquatic	Surfing	30 to 39 yrs	168	48	Female	non-smoker	No		17	underweight	1.5	3	Intermediate	Recreational		long-board/mal	Natural	50	12	15	180	540		Yes	80	no	0	0	0	no	0	0	Yes	10	13	10	13		No	0	no	no	Yes	no	Hawaiian Tropioc	50+
252	Self-referred	34	Aquatic	Surfing	30 to 39 yrs	165	63	Female	non-smoker	Yes	7	23.1	normal	1.7	4	Advanced	Recreational		Short board	Natural	90	4	49	196	784		Yes	50	Yes	2	30	60	Yes	30	18	Yes	4	52	50	104		Yes	1	no	Yes	Yes	Yes	Coles/Woolworths	50+
253	Self-referred	67	Aquatic	Surfing	60 to 69 yrs	180	74	Male	Ex-smoker	Yes	50	22.8	normal	1.92	30	Advanced	Recreational		Short board	Goofy	120	14	40	560	16800		Yes	10	Yes	2	45	90	Yes	10	9	no	0	0	0	0		Yes	1	no	Yes	Yes	no	Cancer Council	30+
254	Self-referred	61	Aquatic	Surfing	60 to 69 yrs	178	103	Male	non-smoker	Yes	24	32.5	obese	2.26	30	Advanced	Recreational		Short board	Goofy	180	18	52	936	28080		Yes	75	no	0	0	0	no	0	0	no	0	0	0	0		Yes	2	Yes	Yes	Yes	no	Banana Boat	50+
255	Self-referred	27	Aquatic	Surfing	18 to 29 yrs	181	68	Female	non-smoker	No		20.8	normal	1.85	12	Advanced	Recreational		long-board/mal	Natural	60	7	35	245	2940		Yes	5	Yes	4	45	180	no	0	0	Yes	10	50	15	22.5		No	0	no	no	Yes	no	Cancer Council	50+
256	Self-referred	49	Aquatic	Surfing	40 to 49 yrs	190	98	Male	Ex-smoker	Yes	10	27.2	Overweight	2.27	25	Intermediate	Recreational		Mini mal	Natural	40	1	25	25	625		Yes	20	Yes	10	45	450	Yes	100	450	Yes	3	52	50	78		No	0	no	no	Yes	Yes	Banana Boat	50+
257	Self-referred	40	Aquatic	Surfing	40 to 49 yrs	183	80.5	Male	non-smoker	Yes	6	24	normal	2.02	20	Advanced	Recreational		Short board	Natural	60	3	52	156	3120		Yes	50	Yes	40	48	1920	Yes	50	960	Yes	2	52	20	20.8		Yes	1	no	Yes	Yes	no	Banana Boat	50+
258	Self-referred	74	Aquatic	Surfing	70 plus	178	72	Male	non-smoker	Yes	14	22.7	normal	1.89	50	Intermediate	Recreational		Mini mal	Natural	120	3	45	135	6750		no	0	no	0	0	0	no	0	0	Yes	7	45	0	0		Yes	1	no	Yes	Yes	no	Coles/Woolworths	50+
259	Self-referred	56	Land	Walking/running	50 to 59 yrs	176	96	Male	Ex-smoker	Yes	3	31	obese	2.17	38						70	2	30	60	2280		Yes	10	Yes	.5	48	24	no	0	0	Yes	1	30	.5	.15		Yes	2	Yes	Yes	Yes	Yes	Cancer Council	50+
260	Self-referred	64	Land	Walking/running	60 to 69 yrs	162	67	Female	non-smoker	Yes	20	25.5	Overweight	1.74	46						60	4	52	208	9568		Yes	80	no	0	0	0	no	0	0	no	0	0	0	0		Yes	1	Yes	no	Yes	no	Cancer Council	50+
261	Self-referred	58	Land	Walking/running	50 to 59 yrs	177	86	Male	non-smoker	Yes	4	27.5	Overweight	2.06	40						90	6	52	312	12480		Yes	100	no	0	0	0	no	0	0	no	0	0	0	0		Yes	2	Yes	Yes	Yes	no	None specified no no sunscreen	50+
262	Self-referred	63	Land	Walking/running	60 to 69 yrs	165	89	Male	non-smoker	Yes	5	32.7	obese	2.02	45						45	1	40	40	1800		Yes	100	Yes	.5	52	26	Yes	10	2.6	no	0	0	0	0		Yes	2	Yes	Yes	no	no	None specified no no sunscreen
263	Self-referred	51	Land	Walking/running	50 to 59 yrs	178	92	Male	non-smoker	Yes	10	29	Overweight	2.13	33						60	16	52	832	27456		Yes	5	Yes	16	52	832	Yes	30	249.6	no	0	0	0	0		Yes	2	Yes	Yes	Yes	Yes	Cancer Council	50+
264	Self-referred	64	Land	Walking/running	60 to 69 yrs	165	58	Female	non-smoker	Yes	10	21.3	normal	1.63	46						60	7	52	364	16744		no	0	no	0	0	0	no	0	0	Yes	2	6	80	9.6		Yes	2	Yes	Yes	Yes	Yes	Cancer Council	50+
265	Self-referred	30	Land	Walking/running	30 to 39 yrs	165	56	Female	non-smoker	Yes	6	20.6	normal	1.6	12						60	3	52	156	1872		Yes	10	no	0	0	0	no	0	0	Yes	1	52	100	52		No	0	no	no	Yes	Yes	Hawaiian Tropioc	50+
266	Self-referred	68	Land	Walking/running	60 to 69 yrs	190	99	Male	non-smoker	No		27.4	Overweight	2.29	50						45	15	40	600	30000		Yes	40	no	0	0	0	no	0	0	no	0	0	0	0		Yes	1	Yes	no	Yes	no	Aldi	50+
267	Referred by GP	69	Aquatic	stand up paddle boarding	60 to 69 yrs	170	80	Male	non-smoker	Yes	7	27.7	Overweight	1.94	40			Intermediate			60	4	30	120	4800		no	0	no	0	0	0	no	0	0	Yes	4	52	0	0		Yes	2	Yes	Yes	Yes	no	Surf life saving	50+
268	Self-referred	69	Aquatic	Swimming	60 to 69 yrs	192	109	Male	Ex-smoker	Yes	5	29.6	Overweight	2.41	50						90	12	52	624	31200		Yes	80	no	0	0	0	no	0	0	no	0	0	0	0		Yes	1	Yes	no	no	no	None specified no no sunscreen
269	Self-referred	65	Aquatic	Swimming	60 to 69 yrs	166	93	Female	non-smoker	Yes	3	33.8	obese	2.07	65						60	1	40	40	2600		Yes	50	Yes	10	40	400	Yes	20	80	Yes	1	52	50	26		Yes	1	no	Yes	Yes	no	Cancer Council	30+
270	Self-referred	73	Aquatic	Swimming	70 plus	181	72	Male	non-smoker	Yes	5	22	normal	1.9	70						90	9	52	468	32760		no	0	no	0	0	0	no	0	0	Yes	10	52	70	364		No	0	no	no	Yes	Yes	Coles/Woolworths	50+
271	Self-referred	50	Aquatic	Swimming	50 to 59 yrs	169	71	Female	non-smoker	Yes	1	24.9	normal	1.83	45						60	1	52	52	2340		no	0	no	0	0	0	no	0	0	Yes	8	40	20	64		Yes	1	no	Yes	Yes	Yes	Nivia	50+
272	Self-referred	42	Aquatic	Swimming	40 to 49 yrs	176	78	Male	non-smoker	Yes	6	25.2	Overweight	1.95	30						45	4	20	80	2400		Yes	50	no	0	0	0	no	0	0	Yes	20	30	0	0		No	0	no	no	Yes	Yes	Banana Boat	50+
273	Self-referred	30	Aquatic	Swimming	30 to 39 yrs	180	80	Male	Smoker	Yes	30	24.7	normal	2	20						60	3	26	78	1560		Yes	100	no	0	0	0	no	0	0	Yes	5	52	80	208		No	0	no	no	Yes	Yes	Banana Boat	30+
274	Self-referred	63	Aquatic	Swimming	60 to 69 yrs	165	72	Female	non-smoker	No		26.5	Overweight	1.82	30						60	3	50	150	4500		Yes	30	Yes	20	50	1000	Yes	50	500	Yes	5	52	20	52		Yes	2	Yes	Yes	Yes	no	Cancer Council	50+
275	Self-referred	73	Aquatic	Swimming	70 plus	165	58	Female	non-smoker	Yes	12	21.3	normal	1.63	65						40	6	48	288	18720		no	0	no	0	0	0	no	0	0	Yes	8.5	48	0	0		Yes	1	Yes	no	Yes	no	Cancer Council	50+
276	Self-referred	64	Aquatic	Surfing	60 to 69 yrs	192	84	Male	non-smoker	Yes	5	22.8	normal	2.12	52	Advanced	Recreational		Short board	Natural	90	5	35	175	9100		Yes	20	Yes	40	45	1800	Yes	60	1080	Yes	2	40	25	20		Yes	1	no	Yes	no	no	Surf life saving	30+
277	Self-referred	61	Aquatic	Surfing	60 to 69 yrs	165	80	Male	Ex-smoker	Yes	20	29.4	Overweight	1.92	45	Intermediate	Recreational		Short board	Natural	120	15	52	780	35100		Yes	50	no	0	0	0	no	0	0	Yes	8	52	80	332.8		No	0	no	no	no	no	None specified no no sunscreen	Oil
278	Self-referred	26	Aquatic	Surfing	18 to 29 yrs	180	71	Male	non-smoker	No		21.9	normal	1.88	16	Advanced	Recreational		Short board	Goofy	120	6	52	312	4992		Yes	30	no	0	0	0	no	0	0	Yes	7	52	30	109.2		Yes	1	no	Yes	Yes	no	Cancer Council	50+
279	Self-referred	65	Aquatic	Surfing	60 to 69 yrs	173	82	Male	non-smoker	No		27.4	Overweight	1.99	10	Intermediate	Recreational		Short board	Natural	60	4	25	100	1000		Yes	60	Yes	26	3	78	Yes	60	46.8	Yes	2	30	10	6		Yes	1	no	Yes	Yes	no	Cancer Council	30+
280	Self-referred	62	Aquatic	Surfing	60 to 69 yrs	160	87	Male	non-smoker	No		34	obese	1.97	45	Advanced	Recreational		long-board/mal	Goofy	60	2	52	104	4680		no	0	Yes	40	52	2080	Yes	50	1040	no	0	0	0	0		Yes	1	no	Yes	Yes	no	Sunsense	50+
281	Self-referred	47	Aquatic	Surfing	40 to 49 yrs	181	82	Male	non-smoker	Yes	15	25	normal	2.03	35	Advanced	Recreational		Short board	Goofy	120	10	52	520	18200		Yes	40	Yes	5	48	240	Yes	50	120	Yes	5	40	10	20		Yes	1	no	Yes	Yes	Yes	Cancer Council	50+
282	Self-referred	68	Aquatic	Surfing	60 to 69 yrs	173	100	Male	non-smoker	No		33.4	obese	2.19	50	4	Recreational		long-board/mal	Goofy	0	0	0	0	0		no	0	no	0	0	0	no	0	0	Yes	1	52	0	0		Yes	2	Yes	Yes	Yes	no	None specified no no sunscreen	50+
283	Self-referred	63	Aquatic	Surfing	60 to 69 yrs	172	62	Male	non-smoker	No		21	normal	1.72	20	Intermediate	Recreational		long-board/mal	Natural	70	4	52	208	4160		no	0	no	0	0	0	no	0	0	Yes	5	52	50	130		Yes	1	no	Yes	no	no	Cancer Council	50+
284	Self-referred	34	Aquatic	Surfing	30 to 39 yrs	194	98	Male	Ex-smoker	Yes	10	26	Overweight	2.3	10	Intermediate	Recreational		Short board	Natural	60	4	30	120	1200		Yes	50	Yes	45	48	2160	Yes	100	2160	Yes	5	30	25	37.5		Yes	1	Yes	no	Yes	Yes	Cancer Council	50+
285	Self-referred	32	Aquatic	Surfing	30 to 39 yrs	180	70	Male	non-smoker	Yes	2	21.6	normal	1.87	10	Intermediate	Recreational		long-board/mal	Natural	90	1.5	40	60	600		Yes	20	no	0	0	0	no	0	0	Yes	5	40	0	0		Yes	1	no	Yes	Yes	no	Cancer Council	50+
286	Self-referred	44	Aquatic	Surfing	40 to 49 yrs	190	95	Male	non-smoker	Yes	6	26.3	Overweight	2.24	30	Intermediate	Recreational		Short board	Natural	60	2	30	60	1800		Yes	5	no	0	0	0	no	0	0	Yes	5	45	30	67.5		Yes	1	no	Yes	Yes	Yes	Cancer Council	50+
287	Self-referred	51	Land	Walking/running	50 to 59 yrs	158	78	Female	non-smoker	Yes	1	31.5	obese	1.85	33						45	3	48	144	4752		Yes	30	no	0	0	0	no	0	0	no	0	0	0	0		Yes	2	Yes	Yes	Yes	no	La Rosay Posay	50+
288	Self-referred	51	Land	Walking/running	50 to 59 yrs	185	90	Male	non-smoker	Yes	1	26.3	Overweight	2.15	33						30	4	52	208	6864		Yes	5	no	0	0	0	no	0	0	Yes	2	10	0	0		Yes	2	Yes	Yes	Yes	Yes	La Rosay Posay	50+
289	Self-referred	67	Land	Walking/running	60 to 69 yrs	172	78	Male	non-smoker	Yes	.5	26.4	Overweight	1.93	49						90	2	35	70	3430		Yes	10	no	0	0	0	no	0	0	Yes	3	14	0	0		Yes	2	Yes	Yes	Yes	Yes	Cancer Council	50+
290	Self-referred	29	Land	Walking/running	18 to 29 yrs	170	65	Female	non-smoker	Yes	4	22.5	normal	1.75	11						60	3	52	156	1716		Yes	100	no	0	0	0	no	0	0	Yes	4	52	100	208		Yes	1	Yes	no	Yes	no	Bondi Sands	50+
291	Self-referred	74	Land	Walking/running	70 plus	172	85	Male	non-smoker	No		28.7	Overweight	2.02	56						120	14	52	728	40768		no	0	no	0	0	0	no	0	0	Yes	21	52	0	0		Yes	2	Yes	Yes	no	no	None specified no no sunscreen
292	Self-referred	52	Land	Walking/running	50 to 59 yrs	178	105	Male	non-smoker	Yes	6	33.1	obese	2.28	34						90	2	50	100	3400		Yes	50	no	0	0	0	no	0	0	Yes	1	10	20	2		Yes	2	Yes	Yes	Yes	no	Cancer Council	50+
293	Self-referred	63	Land	Walking/running	60 to 69 yrs	167	79	Female	non-smoker	Yes	14	28.3	Overweight	1.91	45						90	10	48	480	21600		Yes	5	no	0	0	0	no	0	0	Yes	3	30	5	4.5		No	0	no	no	Yes	no	Cancer Council	50+
294	Self-referred	52	Land	Walking/running	50 to 59 yrs	164	68	Female	Ex-smoker	No		25.3	Overweight	1.76	34						30	3	52	156	5304		Yes	100	no	0	0	0	no	0	0	Yes	3	52	5	7.8		Yes	1	no	Yes	Yes	no	None specified no no sunscreen	30+
295	Self-referred	43	Land	Walking/running	40 to 49 yrs	188	87	Male	non-smoker	Yes	2	24.6	normal	2.13	25						70	10	52	520	13000		Yes	10	no	0	0	0	no	0	0	Yes	2	52	50	52		Yes	2	Yes	Yes	Yes	Yes	Cancer Council	50+
296	Self-referred	75	Land	Walking/running	70 plus	175	83	Male	Ex-smoker	Yes	7	27.1	Overweight	2.01	57						45	2	26	52	2964		Yes	5	no	0	0	0	no	0	0	Yes	3	26	10	7.8		Yes	2	Yes	Yes	Yes	Yes	La Rosay Posay	50+
297	Self-referred	55	Land	Walking/running	50 to 59 yrs	184	84	Male	non-smoker	Yes	8	24.8	normal	2.07	37						60	10	52	520	19240		Yes	10	no	0	0	0	no	0	0	no	0	0	0	0		Yes	2	Yes	Yes	Yes	Yes	Neutrogena	50+
298	Self-referred	64	Land	Walking/running	60 to 69 yrs	160	60	Female	non-smoker	Yes	10	23.4	normal	1.63	46						60	3.5	52	182	8372		no	0	no	0	0	0	no	0	0	no	0	0	0	0		No	0	no	no	Yes	no	Skinstitut	30+
299	Self-referred	38	Land	Walking/running	30 to 39 yrs	171	72	Female	non-smoker	No		24.6	normal	1.85	20						45	2	52	104	2080		no	0	no	0	0	0	no	0	0	Yes	7	52	0	0		Yes	2	Yes	Yes	Yes	no	Eco by Sonya Driver	50+
300	Referred by GP	52	Land	Walking/running	50 to 59 yrs	160	82	Female	non-smoker	Yes	3	32	obese	1.91	34						90	10.5	52	546	18564		no	0	no	0	0	0	no	0	0	Yes	.5	26	0	0		Yes	2	Yes	Yes	Yes	Yes	Cancer Council	50+
301	Self-referred	53	Land	Walking/running	50 to 59 yrs	193	99	Male	non-smoker	Yes	1	26.6	Overweight	2.3	35						120	2	40	80	2800		no	0	Yes	3	40	120	Yes	50	60	Yes	4	40	25	40		Yes	2	Yes	Yes	Yes	no	None specified no no sunscreen
302	Self-referred	55	Land	Walking/running	50 to 59 yrs	180	89	Male	Ex-smoker	Yes	30	27.5	Overweight	2.11	37						45	4	52	208	7696		Yes	10	Yes	32	20	640	Yes	50	320	no	0	0	0	0		Yes	2	Yes	Yes	Yes	no	None specified no no sunscreen	50+
303	Self-referred	62	Land	Walking/running	60 to 69 yrs	163	69	Female	Ex-smoker	Yes	3	26	Overweight	1.77	44						30	3.5	40	140	6160		no	0	no	0	0	0	no	0	0	Yes	1	12	0	0		Yes	2	Yes	Yes	Yes	Yes	Atrinica	50+
304	Referred by GP	56	Land	Walking/running	50 to 59 yrs	165	66	Female	Smoker	Yes	5	24.2	normal	1.74	38						60	7	52	364	13832		no	0	Yes	30	52	1560	no	0	0	no	0	0	0	0		Yes	2	Yes	Yes	Yes	no	Cellbone	30+
305	Self-referred	79	Land	Walking/running	70 plus	170	78	Female	Ex-smoker	No		27	Overweight	1.92	61						15	1.75	52	91	5551		no	0	no	0	0	0	no	0	0	Yes	1	26	0	0		Yes	1	Yes	no	Yes	Yes	Cancer Council	50+
306	Self-referred	56	Land	Walking/running	50 to 59 yrs	182	90	Male	non-smoker	No		27.2	Overweight	2.13	38						60	7	52	364	13832		no	0	no	0	0	0	no	0	0	Yes	.5	52	100	26		Yes	2	Yes	Yes	Yes	no	Feel good inc	50+
307	Self-referred	37	Land	Walking/running	30 to 39 yrs	192	101	Male	non-smoker	No		27.4	Overweight	2.32	19						120	2	52	104	1976		Yes	50	no	0	0	0	no	0	0	Yes	8	52	50	208		Yes	2	Yes	Yes	Yes	Yes	Cancer Council	50+
308	Referred by GP	54	Land	Walking/running	50 to 59 yrs	162	72	Female	non-smoker	Yes	10	27.4	Overweight	1.8	36						60	3	52	156	5616		no	0	Yes	1	40	40	no	0	0	no	0	0	0	0		Yes	1	Yes	no	Yes	no	Cancer Council	50+
309	Referred by GP	55	Land	Walking/running	50 to 59 yrs	162	74	Female	non-smoker	Yes	1	28.2	Overweight	1.82	37						60	5	50	250	9250		Yes	50	no	0	0	0	no	0	0	no	0	0	0	0		Yes	2	Yes	Yes	Yes	no	La Rosay Posay	50+
310	Self-referred	55	Land	Walking/running	50 to 59 yrs	178	99	Male	non-smoker	Yes	6	31.2	obese	2.21	37						30	1	48	48	1776		no	0	Yes	30	49	1470	Yes	70	1029	no	0	0	0	0		Yes	2	Yes	Yes	no	no	Cancer Council	50+
311	Self-referred	36	Land	Walking/running	30 to 39 yrs	172	75	Female	non-smoker	Yes	2	25.4	Overweight	1.89	18						45	2	52	104	1872		Yes	10	no	0	0	0	no	0	0	Yes	1	20	50	10		Yes	2	Yes	Yes	Yes	Yes	Le Tan	50+
312	Self-referred	31	Land	Walking/running	30 to 39 yrs	183	82	Male	non-smoker	Yes	2	24.5	normal	2.04	13						30	2	52	104	1352		Yes	50	no	0	0	0	no	0	0	Yes	2	52	50	52		Yes	1	Yes	no	Yes	no	Banana Boat	50+
313	Self-referred	63	Land	Walking/running	60 to 69 yrs	157.5	63	Female	non-smoker	Yes	1	25.4	Overweight	1.66	45						70	5	52	260	11700		Yes	90	no	0	0	0	no	0	0	no	0	0	0	0		Yes	2	Yes	Yes	Yes	Yes	Cancer Council	50+
314	Self-referred	26	Land	Walking/running	18 to 29 yrs	175	68	Female	non-smoker	No		22.2	normal	1.82	8						50	5	52	260	2080		no	0	no	0	0	0	no	0	0	no	0	0	0	0		Yes	1	Yes	no	Yes	Yes	Le Tan	50+
315	Self-referred	74	Land	Walking/running	70 plus	162.5	88	Female	non-smoker	No		33.3	obese	1.99	56						120	2	26	52	2912		Yes	75	no	0	0	0	no	0	0	no	0	0	0	0		Yes	2	Yes	Yes	Yes	no	None specified no no sunscreen	50+
316	Self-referred	59	Land	Walking/running	50 to 59 yrs	165	60	Female	non-smoker	Yes	2	22	normal	1.66	41						90	4.5	50	225	9225		no	0	no	0	0	0	no	0	0	Yes	4	50	0	0		Yes	2	Yes	Yes	Yes	no	None specified no no sunscreen	50+
317	Self-referred	38	Land	Walking/running	30 to 39 yrs	172	65	Female	non-smoker			22	normal	1.76	20						30	10	52	520	10400		Yes	10	no	0	0	0	no	0	0	Yes	5	26	40	52		No	0	no	no	no	no	None specified no no sunscreen
318	Self-referred	67	Aquatic	Swimming	60 to 69 yrs	167.5	65	Female	non-smoker	Yes	7	23.2	normal	1.74	20						40	3	48	144	2880		Yes	100	Yes	2	52	104	Yes	85	88.4	Yes	8	52	95	395.2		Yes	1	no	Yes	Yes	no	Sunsense	30+
319	Self-referred	53	Aquatic	Surfing	50 to 59 yrs	175	70	Male	non-smoker	Yes	10	22.9	normal	1.84	40	Advanced	Recreational		Short board	Goofy	60	4	40	160	6400		Yes	5	no	0	0	0	no	0	0	no	0	0	0	0		Yes	1	no	Yes	Yes	Yes	Sunsense	50+
320	Self-referred	61	Aquatic	Surfing	60 to 69 yrs	170	69	Male	Ex-smoker	No		23.9	normal	1.81	40	Intermediate	Competitive (local board rider)		Short board	Natural	40	4	30	120	4800		Yes	20	Yes	38	48	1824	Yes	50	912	Yes	3	20	10	6		Yes	1	no	Yes	Yes	Yes	Cancer Council	50+
321	Self-referred	39	Land	Walking/running	30 to 39 yrs	175	76	Male	non-smoker	Yes	20	24.8	normal	1.92	21						0	0	0	0	0		no	0	Yes	36	52	1872	Yes	85	1591.2	Yes	3	26	50	39		Yes	2	Yes	Yes	Yes	Yes	Cancer Council	50+
322	Self-referred	35	Land	Walking/running	30 to 39 yrs	170	67	Female	non-smoker	No		23.2	normal	1.78	17						60	1	52	52	884		Yes	20	no	0	0	0	no	0	0	no	0	0	0	0		Yes	1	no	Yes	Yes	Yes	Cancer Council	50+
323	Self-referred	30	Land	Walking/running	30 to 39 yrs	165	62	Female	non-smoker	Yes	5	22.8	normal	1.69	12						60	2	52	104	1248		Yes	50	Yes	6	45	270	Yes	50	135	no	0	0	0	0		Yes	2	Yes	Yes	Yes	Yes	La Rosay Posay	50+
324	Self-referred	40	Aquatic	Surfing	40 to 49 yrs	156	53	Female	Ex-smoker	Yes	2	21.8	normal	1.52	15	Intermediate	Recreational		Mini mal	Natural	90	5.5	30	165	2475		Yes	30	no	0	0	0	no	0	0	Yes	2	48	0	0		No	0	no	no	Yes	no	None specified no no sunscreen	30+
325	Self-referred	43	Aquatic	Surfing	40 to 49 yrs	178	79	Female	Ex-smoker	Yes	2	24.9	normal	1.98	10	Intermediate	Recreational		Mini mal	Natural	60	2	20	40	400		Yes	100	no	0	0	0	no	0	0	Yes	7	52	0	0		Yes	1	Yes	no	Yes	Yes	Neutrogena	50+
326	Self-referred	26	Aquatic	Surfing	18 to 29 yrs	172	64	Female	non-smoker	Yes	3	21.6	normal	1.75	20	Intermediate	Recreational		Short board	Natural	60	6	40	240	4800		Yes	30	no	0	0	0	no	0	0	Yes	10	42	40	168		Yes	2	Yes	Yes	Yes	Yes	Coles/Woolworths	50+
327	Self-referred	45	Aquatic	Swimming	40 to 49 yrs	180	94	Male	Ex-smoker	Yes	18	29	Overweight	2.17	40						60	3	28	28	1120		Yes	80	no	0	0	0	no	0	0	Yes	14	52	80	582.4		Yes	1	no	Yes	Yes	Yes	Cancer Council	50+
328	Self-referred	58	Land	Walking/running	50 to 59 yrs	174	65	Female	non-smoker	Yes	7	21.5	normal	1.77	40						60	14	52	728	29120		Yes	20	no	0	0	0	no	0	0	Yes	2	40	90	72		Yes	2	Yes	Yes	Yes	Yes	Cancer Council	50+
329	Self-referred	25	Land	Walking/running	18 to 29 yrs	157	51	Female	non-smoker	Yes	5	20.7	normal	1.49	7						60	3	52	156	1092		Yes	40	no	0	0	0	no	0	0	Yes	2	20	80	32		Yes	2	Yes	Yes	Yes	Yes	Sukin	30+
330	Self-referred	44	Land	Walking/running	40 to 49 yrs	169	78	Female	non-smoker	Yes	20	27.3	Overweight	1.91	26						20	1	20	20	520		Yes	80	no	0	0	0	no	0	0	no	0	0	0	0		Yes	2	Yes	Yes	Yes	Yes	Neutrogena	30+
331	Self-referred	49	Land	Walking/running	40 to 49 yrs	178	116	Male	Ex-smoker	Yes	1	36.6	obese	2.39	31						120	12	52	624	19344		Yes	50	Yes	40	50	2000	Yes	60	1200	no	0	0	0	0		Yes	2	Yes	Yes	no	no	None specified no no sunscreen
332	Self-referred	51	Land	Walking/running	50 to 59 yrs	157.5	51	Female	non-smoker	Yes	6	20.6	normal	1.49	33						45	6	52	312	10296		Yes	20	no	0	0	0	no	0	0	Yes	2	20	60	24		Yes	1	Yes	no	Yes	no	Cancer Council	50+
333	Self-referred	53	Land	Walking/running	50 to 59 yrs	176	78	Male	Ex-smoker	Yes	6	25.2	Overweight	1.95	35						30	3	52	156	5460		Yes	2	Yes	6	45	270	Yes	30	81	Yes	2	6	2	.24		Yes	2	Yes	Yes	Yes	Yes	Cancer Council	30+
334	Self-referred	59	Land	Walking/running	50 to 59 yrs	153	55	Female	non-smoker	No		23.5	normal	1.53	41						60	4	52	208	8528		no	0	no	0	0	0	no	0	0	no	0	0	0	0		Yes	2	Yes	Yes	Yes	Yes	None specified no no sunscreen	50+
335	Self-referred	30	Land	Walking/running	30 to 39 yrs	165	65	Female	non-smoker	No		23.9	normal	1.73	12						60	4	52	208	2496		no	0	no	0	0	0	no	0	0	Yes	3	52	50	78		Yes	1	Yes	no	no	no	None specified no no sunscreen
336	Referred by GP	45	Land	Walking/running	40 to 49 yrs	182	73	Female	non-smoker	Yes	2	22	normal	1.92	27						60	4	52	208	5616		no	0	no	0	0	0	no	0	0	no	0	0	0	0		Yes	2	Yes	Yes	Yes	no	Cancer Council	50+
337	Self-referred	45	Land	Walking/running	40 to 49 yrs	164	90	Female	non-smoker	Yes	2	33.5	obese	2.02	27						30	3.5	52	182	4914		Yes	90	no	0	0	0	no	0	0	Yes	10	52	60	312		Yes	1	no	Yes	Yes	no	Neutrogena	15+
338	Self-referred	75	Land	Walking/running	70 plus	177	92	Male	Ex-smoker	Yes	6	29.4	Overweight	2.13	57						60	5	50	250	14250		no	0	no	0	0	0	no	0	0	Yes	15	52	60	468		Yes	2	Yes	Yes	Yes	no	Nivia	50+
339	Self-referred	51	Land	Walking/running	50 to 59 yrs	165	70	Female	non-smoker	Yes	4	25.7	Overweight	1.79	33						60	7	52	364	12012		no	0	no	0	0	0	no	0	0	Yes	2	20	10	4		Yes	2	Yes	Yes	Yes	no	Banana Boat	50+
340	Self-referred	44	Aquatic	Surfing	40 to 49 yrs	184	84	Male	non-smoker	Yes	6	24.8	normal	2.07	20	Intermediate	Recreational		Short board	Natural	60	2	40	80	1600		Yes	20	Yes	40	50	2000	Yes	10	200	Yes	2	40	20	16		No	0	no	no	Yes	Yes	Cancer Council	50+
341	Self-referred	44	Land	Walking/running	40 to 49 yrs	155	66	Female	non-smoker	Yes	3	27.5	Overweight	1.69	26						60	7	52	364	9464		Yes	80	Yes	2	45	90	Yes	100	90	Yes	3	25	60	45		Yes	2	Yes	Yes	Yes	Yes	Aldi	50+
342	Referred by GP	67	Land	Walking/running	60 to 69 yrs	163	100	Female	Ex-smoker	No		37.6	obese	2.13	49						15	1	30	30	1470		no	0	no	0	0	0	no	0	0	no	0	0	0	0		Yes	2	Yes	Yes	Yes	Yes	Cancer Council	50+
343	Self-referred	66	Land	Walking/running	60 to 69 yrs	164	55	Female	non-smoker	Yes	1	20.5	normal	1.58	48						60	6	50	300	14400		no	0	no	0	0	0	no	0	0	Yes	12	50	90	540		Yes	2	Yes	Yes	Yes	no	Banana Boat	50+
344	Self-referred	58	Land	Walking/running	50 to 59 yrs	163	61	Female	non-smoker	Yes	10	23	normal	1.66	40						45	3	52	156	6240		no	0	no	0	0	0	no	0	0	Yes	2	10	50	10		Yes	2	Yes	Yes	Yes	Yes	Invisible Zinc	50+
345	Self-referred	45	Land	Walking/running	40 to 49 yrs	175	74	Female	Ex-smoker	Yes	10	24.2	normal	1.9	27						60	5	30	150	4050		no	0	Yes	4	30	120	Yes	10	12	Yes	2	48	100	96		Yes	2	Yes	Yes	Yes	Yes	Cancer Council	50+
346	Self-referred	51	Land	Walking/running	50 to 59 yrs	162	75	Female	non-smoker	Yes	2	28.6	Overweight	1.84	33						30	2.5	45	112.5	3712.5		Yes	20	Yes	6	50	300	Yes	30	90	Yes	6	8	30	14.4		Yes	1	no	Yes	Yes	no	Invisible Zinc	50+
347	Self-referred	59	Land	Walking/running	50 to 59 yrs	185	118	Female	non-smoker	Yes	4	34.5	obese	2.46	41						90	7	45	315	12915		Yes	50	no	0	0	0	no	0	0	Yes	14	52	100	728		No	0	no	no	Yes	no	Nivia	30+
348	Self-referred	24	Land	Walking/running	18 to 29 yrs	186	103	Male	non-smoker	No		29.8	Overweight	2.31	6						60	6	52	312	1872		Yes	100	Yes	53	48	2544	Yes	100	2544	Yes	12	48	100	576		Yes	2	Yes	Yes	Yes	Yes	Cancer Council	50+
349	Self-referred	43	Land	Walking/running	40 to 49 yrs	163	65	Male	non-smoker	Yes	8	24.5	normal	1.72	25						60	5	13	65	1625		no	0	Yes	40	50	2000	Yes	90	1800	Yes	1	30	10	3		Yes	2	Yes	Yes	no	no	None specified no no sunscreen	Oil
350	Self-referred	56	Land	Walking/running	50 to 59 yrs	167	64	Female	non-smoker	Yes	4	23	normal	1.72	38						90	10	50	500	19000		Yes	60	no	0	0	0	no	0	0	Yes	10	50	80	400		Yes	2	Yes	Yes	Yes	no	Bondi Sands	50+
351	Self-referred	47	Aquatic	Surfing	40 to 49 yrs	193	100	Male	non-smoker	Yes	10	26.9	Overweight	2.32	5	Beginner	Recreational		Short board	Natural	90	3	52	156	780		Yes	5	Yes	40	48	1920	Yes	25	480	Yes	2	52	10	10.4		Yes	2	Yes	Yes	Yes	Yes	Banana Boat	50+
352	Self-referred	50	Aquatic	Surfing	50 to 59 yrs	169	82	Male	non-smoker	Yes	10	28.7	Overweight	1.96	10	Intermediate	Recreational		long-board/mal	Natural	45	1.5	20	30	300		Yes	30	Yes	40	48	1920	Yes	50	960	Yes	4	20	60	48		Yes	1	no	Yes	Yes	Yes	Cancer Council	50+
353	Referred by GP	69	Land	Walking/running	60 to 69 yrs	170	73	Female	Ex-smoker	Yes	14	25.3	Overweight	1.86	51						30	4	40	160	8160		Yes	25	no	0	0	0	no	0	0	no	0	0	0	0		Yes	2	Yes	Yes	Yes	no	Banana Boat	30+
354	Self-referred	29	Land	Walking/running	18 to 29 yrs	156	58	Female	non-smoker	Yes	2	23.8	normal	1.59	11						90	5	50	250	2750		no	0	no	0	0	0	no	0	0	Yes	2	30	0	0		Yes	2	Yes	Yes	Yes	Yes	Nivia	50+
355	Self-referred	48	Land	Walking/running	40 to 49 yrs	163	66	Female	non-smoker	Yes	4	24.8	normal	1.73	30						0	0	0	0	0		no	0	no	0	0	0	no	0	0	Yes	8	26	80	166.4		Yes	2	Yes	Yes	Yes	Yes	Key Sun	50+
356	Self-referred	68	Land	Walking/running	60 to 69 yrs	182	98.6	Male	non-smoker	Yes	3	29.8	Overweight	2.23	50						60	9	50	450	22500		no	0	no	0	0	0	no	0	0	Yes	4	20	50	40		Yes	2	Yes	Yes	Yes	Yes	Neutrogena	50+
357	Self-referred	69	Land	Walking/running	60 to 69 yrs	172	77	Female	non-smoker	Yes	2	26	Overweight	1.92	51						60	7	52	364	18564		Yes	40	no	0	0	0	no	0	0	Yes	2	30	80	48		Yes	1	no	Yes	Yes	Yes	Neutrogena	30+
358	Self-referred	49	Aquatic	Swimming	40 to 49 yrs	184	86	Male	non-smoker	Yes	8	25.4	Overweight	2.1	42						45	5	52	260	10920		Yes	30	Yes	6	40	240	Yes	60	144	Yes	4	20	30	24		Yes	1	no	Yes	Yes	Yes	Sunsense	50+
359	Self-referred	53	Aquatic	Surfing	50 to 59 yrs	183	103	Male	non-smoker	Yes	6	30.8	obese	2.29	40	Advanced	Recreational		Short board	Goofy	90	4	20	80	3200		Yes	10	Yes	10	40	400	Yes	25	100	Yes	1	25	10	2.5		Yes	2	Yes	Yes	Yes	no	La Rosay Posay	50+
360	Self-referred	65	Land	Walking/running	60 to 69 yrs	161	55	Female	non-smoker	Yes	5	21.2	normal	1.57	47						90	10.5	35	367.5	17272.5		no	0	no	0	0	0	no	0	0	no	0	0	0	0		Yes	2	Yes	Yes	Yes	Yes	Cancer Council	50+
361	Referred by GP	76	Land	Walking/running	70 plus	160	47	Female	non-smoker	Yes	4	18.4	underweight	1.45	58						30	3.5	52	182	10556		no	0	no	0	0	0	no	0	0	Yes	5	52	25	65		Yes	2	Yes	Yes	Yes	no	Cancer Council	50+
362	Self-referred	18	Land	Walking/running	18 to 29 yrs	160	52	Female	non-smoker	Yes	12	20.3	normal	1.52	0						60	6	50	300	0		Yes	10	Yes	24	50	1200	no	0	0	Yes	4	52	50	104		Yes	1	no	Yes	Yes	no	Neutrogena	50+
363	Self-referred	55	Aquatic	Surfing	50 to 59 yrs	172	75	Male	Ex-smoker	No		25.4	Overweight	1.89	30	Advanced	Recreational		Mini mal	Goofy	75	4	30	120	3600		Yes	40	Yes	2	50	100	Yes	20	20	Yes	2	50	20	20		Yes	1	no	Yes	Yes	no	Cancer Council	50+
364	Self-referred	31	Aquatic	Surfing	30 to 39 yrs	183	114	Male	non-smoker	No		34	obese	2.41	20	Advanced	Recreational		Short board	Natural	120	4	52	208	4160		Yes	25	Yes	40	48	1920	Yes	80	1536	Yes	12	52	40	249.6		Yes	1	no	Yes	Yes	no	Cancer Council	30+
365	Self-referred	34	Aquatic	Surfing	30 to 39 yrs	192	105	Male	non-smoker	Yes	3	28.5	Overweight	2.37	25	Advanced	Recreational		Short board	Goofy	120	2	25	50	1250		Yes	50	no	0	0	0	no	0	0	Yes	4	52	30	62.4		Yes	1	no	Yes	Yes	no	Banana Boat	30+
366	Self-referred	60	Aquatic	Surfing	60 to 69 yrs	167	67.4	Male	Ex-smoker	Yes	6	24.2	normal	1.77	53	Advanced	Recreational		Short board	Natural	90	4	52	208	11024		Yes	30	Yes	12	52	624	Yes	50	312	Yes	7	52	0	0		Yes	1	no	Yes	Yes	Yes	La Rosay Posay	50+
367	Self-referred	50	Aquatic	Swimming	50 to 59 yrs	183	100	Male	non-smoker	Yes	2	29.9	Overweight	2.25	50						30	1	50	50	2500		Yes	5	Yes	40	48	1920	Yes	20	384	Yes	1	40	5	2		Yes	1	no	Yes	Yes	Yes	Banana Boat	30+
368	Self-referred	29	Land	Walking/running	18 to 29 yrs	162	57	Female	non-smoker	Yes	5	21.7	normal	1.6	11						60	2	52	104	1144		Yes	50	no	0	0	0	no	0	0	no	0	0	0	0		Yes	2	Yes	Yes	Yes	no	Cancer Council	30+
369	Self-referred	55	Land	Walking/running	50 to 59 yrs	177	92	Male	non-smoker	Yes	5	29.4	Overweight	2.13	37						60	7	52	364	13468		no	0	Yes	1	36	36	Yes	100	36	Yes	1	52	0	0		Yes	2	Yes	Yes	Yes	Yes	Cancer Council	50+
370	Self-referred	53	Land	Walking/running	50 to 59 yrs	178	65	Male	non-smoker	No		20.5	normal	1.79	35						60	1	52	52	1820		no	0	Yes	2	48	96	Yes	10	9.6	no	0	0	0	0		Yes	2	Yes	Yes	Yes	no	Cancer Council	50+
371	Self-referred	60	Land	Walking/running	60 to 69 yrs	155	70	Female	non-smoker	No		29.1	Overweight	1.74	42						30	1.5	52	78	3276		Yes	25	no	0	0	0	no	0	0	no	0	0	0	0		Yes	1	no	Yes	Yes	no	None specified no no sunscreen	50+
372	Self-referred	53	Land	Walking/running	50 to 59 yrs	168	105	Male	non-smoker	Yes	2	37.2	obese	2.21	35						60	2	52	104	3640		Yes	25	no	0	0	0	no	0	0	no	0	0	0	0		Yes	2	Yes	Yes	no	no	Cancer Council	50+
373	Referred by GP	72	Land	Walking/running	70 plus	168	80	Male	non-smoker	No		28.3	Overweight	1.93	54						60	7	52	364	19656		Yes	100	no	0	0	0	no	0	0	no	0	0	0	0		Yes	1	no	Yes	Yes	no	None specified no no sunscreen	50+
374	Self-referred	34	Land	Walking/running	30 to 39 yrs	167	74	Female	non-smoker	No		26.5	Overweight	1.85	16						60	5	52	260	4160		Yes	10	no	0	0	0	no	0	0	Yes	4	52	30	62.4		Yes	2	Yes	Yes	Yes	no	Cancer Council	50+
375	Self-referred	45	Land	Walking/running	40 to 49 yrs	168	57	Female	non-smoker	Yes	6	20.2	normal	1.63	27						30	4	45	180	4860		no	0	no	0	0	0	no	0	0	no	0	0	0	0		Yes	2	Yes	Yes	Yes	Yes	None specified no no sunscreen	50+
376	Referred by GP	39	Aquatic	Surfing	30 to 39 yrs	162	56	Female	non-smoker	Yes	15	21.3	normal	1.59	2	Beginner	Recreational		Mini mal	Natural	60	1	8	8	16		Yes	90	Yes	3	20	60	Yes	80	48	Yes	4	50	80	160		Yes	1	Yes	no	Yes	no	Cancer Council	50+
377	Self-referred	52	Aquatic	Surfing	50 to 59 yrs	186	88	Male	non-smoker	No		25.4	Overweight	2.13	40	Intermediate	Recreational		long-board/mal	Natural	90	3	25	75	3000		Yes	30	no	0	0	0	no	0	0	Yes	2	45	0	0		Yes	1	no	Yes	Yes	no	Cancer Council	50+
378	Self-referred	49	Aquatic	Surfing	40 to 49 yrs	170	83	Male	non-smoker	Yes	10	28.7	Overweight	1.98	10	Intermediate	Recreational		Mini mal	Natural	60	1	42	42	420		Yes	20	Yes	30	45	1350	Yes	100	1350	no	0	0	0	0		Yes	2	Yes	Yes	Yes	no	Banana Boat	50+
379	Self-referred	63	Land	Walking/running	60 to 69 yrs	180	80	Male	Smoker	Yes	12	24.7	normal	2	45						0	0	0	0	0		no	0	Yes	40	40	1600	Yes	60	960	no	0	0	0	0		Yes	2	Yes	Yes	Yes	no	None specified no no sunscreen
380	Self-referred	59	Land	Walking/running	50 to 59 yrs	165	52	Female	Smoker	Yes	12	19.1	underweight	1.54	41						30	3.5	52	78	3198		no	0	no	0	0	0	no	0	0	no	0	0	0	0		Yes	1	no	Yes	Yes	no	None specified no no sunscreen	30+
381	Self-referred	55	Land	Walking/running	50 to 59 yrs	150	53	Female	Smoker	Yes	10	23.6	normal	1.49	37						45	4	52	208	7696		no	0	no	0	0	0	no	0	0	Yes	1	10	10	1		Yes	2	Yes	Yes	Yes	Yes	Neutrogena	50+
382	Self-referred	31	Land	Walking/running	30 to 39 yrs	183	77	Male	non-smoker	Yes	7	23	normal	1.98	13						45	5	52	260	3380		no	0	Yes	25	50	1250	Yes	50	625	Yes	5	52	60	156		Yes	1	Yes	no	Yes	Yes	La Rosay Posay	50+
383	Self-referred	48	Land	Walking/running	40 to 49 yrs	156	51	Female	Smoker	No		21	normal	1.49	30						80	5	52	260	7800		Yes	50	Yes	4	48	192	Yes	50	96	no	0	0	0	0		Yes	2	Yes	Yes	Yes	Yes	Cancer Council	50+
384	Self-referred	33	Land	Walking/running	30 to 39 yrs	182	86	Male	non-smoker	Yes	20	26	Overweight	2.09	15						60	4	50	200	3000		no	0	no	0	0	0	no	0	0	no	0	0	0	0		Yes	1	no	Yes	Yes	no	Coles/Woolworths	50+
385	Self-referred	82	Land	Walking/running	70 plus	152	52	Female	non-smoker	Yes	7	22.5	normal	1.48	64						45	4	52	208	13312		no	0	no	0	0	0	no	0	0	no	0	0	0	0		Yes	2	Yes	Yes	Yes	no	Cancer Council	30+
386	Self-referred	31	Land	Walking/running	30 to 39 yrs	161	58	Female	non-smoker	Yes	1	22.4	normal	1.61	13						90	4	52	208	2704		Yes	30	Yes	5	52	260	Yes	30	78	Yes	2	25	80	40		Yes	2	Yes	Yes	Yes	Yes	La Rosay Posay	50+
387	Self-referred	71	Land	Walking/running	70 plus	171	79	Male	non-smoker	Yes	10	27	Overweight	1.94	53						60	7	52	364	19292		no	0	no	0	0	0	no	0	0	no	0	0	0	0		Yes	2	Yes	Yes	Yes	no	Natio	50+
388	Self-referred	58	Land	Walking/running	50 to 59 yrs	170	71	Female	non-smoker	Yes	3	24.6	normal	1.83	40						45	4	50	200	8000		no	0	no	0	0	0	no	0	0	Yes	1	52	10	5.2		Yes	2	Yes	Yes	Yes	Yes	Cancer Council	50+
389	Self-referred	30	Land	Walking/running	30 to 39 yrs	162	60	Female	non-smoker	Yes	3	22.9	normal	1.64	12						45	5	52	260	3120		no	0	Yes	10	52	520	Yes	35	182	Yes	5	52	60	156		Yes	2	Yes	Yes	Yes	Yes	La Rosay Posay	50+
390	Self-referred	61	Land	Walking/running	60 to 69 yrs	167	80	Female	non-smoker	Yes	1	28.7	Overweight	1.93	43						120	10	52	520	22360		no	0	Yes	30	48	1440	no	0	0	no	0	0	0	0		Yes	2	Yes	Yes	Yes	Yes	Cancer Council	50+
391	Self-referred	59	Land	Walking/running	50 to 59 yrs	172	90	Male	non-smoker	Yes	4	30.4	obese	2.07	41						60	1	52	52	2132		no	0	no	0	0	0	no	0	0	Yes	2	52	0	0		Yes	2	Yes	Yes	Yes	no	La Rosay Posay	50+
392	Self-referred	60	Land	Walking/running	60 to 69 yrs	168	78	Male	Ex-smoker	Yes	2	27.6	Overweight	1.91	42						60	4	52	208	8736		no	0	no	0	0	0	no	0	0	no	0	0	0	0		Yes	2	Yes	Yes	Yes	Yes	La Rosay Posay	50+
393	Self-referred	52	Land	Walking/running	50 to 59 yrs	154	50	Female	non-smoker	Yes	5	21.1	normal	1.46	34						60	2	52	104	3536		Yes	20	no	0	0	0	no	0	0	no	0	0	0	0		Yes	2	Yes	Yes	Yes	no	Cancer Council	50+
394	Self-referred	24	Land	Walking/running	18 to 29 yrs	170	53	Female	non-smoker	No		18.3	underweight	1.58	6						120	4	52	208	1248		Yes	50	no	0	0	0	no	0	0	Yes	3	24	50	36		Yes	2	Yes	Yes	Yes	Yes	Cancer Council	50+
395	Self-referred	30	Land	Walking/running	30 to 39 yrs	164	53	Female	non-smoker	Yes	2	19.7	underweight	1.55	12						60	5	52	260	3120		Yes	40	Yes	38	52	1976	no	0	0	Yes	1	52	90	46.8		Yes	2	Yes	Yes	Yes	no	Ultra Violette	50+
396	Self-referred	62	Land	Walking/running	60 to 69 yrs	182	100	Male	non-smoker	Yes	4	30.2	obese	2.25	44						60	7	52	364	16016		no	0	no	0	0	0	no	0	0	Yes	15	52	50	390		Yes	2	Yes	Yes	no	no	None specified no no sunscreen
397	Self-referred	57	Land	Walking/running	50 to 59 yrs	167	55	Female	non-smoker	No		19.7	underweight	1.6	39						120	14	52	728	28392		Yes	25	no	0	0	0	no	0	0	Yes	3	52	25	39		Yes	1	Yes	no	no	no	None specified no no sunscreen
398	Self-referred	61	Land	Walking/running	60 to 69 yrs	163	62.5	Female	Ex-smoker	Yes	3	23.5	normal	1.68	43						60	7	40	280	12040		no	0	no	0	0	0	no	0	0	Yes	2	40	0	0		Yes	2	Yes	Yes	Yes	no	Cancer Council	50+
399	Self-referred	57	Land	Walking/running	50 to 59 yrs	160	75	Female	non-smoker	Yes	6	29.3	Overweight	1.83	39						60	6	52	312	12168		Yes	10	no	0	0	0	no	0	0	Yes	1	26	90	23.4		Yes	1	Yes	no	Yes	Yes	Banana Boat	50+
400	Self-referred	22	Land	Walking/running	18 to 29 yrs	185	74	Male	non-smoker	No		21.6	normal	1.95	4						30	1	52	52	208		Yes	10	no	0	0	0	no	0	0	no	0	0	0	0		Yes	1	no	Yes	Yes	no	Banana Boat	50+
401	Self-referred	67	Land	Walking/running	60 to 69 yrs	165	67	Female	non-smoker	Yes	3	24.6	normal	1.75	49						40	2	50	100	4900		no	0	no	0	0	0	no	0	0	Yes	5	50	0	0		Yes	2	Yes	Yes	no	no	None specified no no sunscreen
402	Self-referred	46	Aquatic	Surfing	40 to 49 yrs	175	80	Male	Ex-smoker	Yes	20	26.1	Overweight	1.97	30	Advanced	Recreational		Short board	Natural	90	2	10	20	600		Yes	30	no	0	0	0	no	0	0	Yes	5.5	40	0	0		No	0	no	no	Yes	no	None specified no no sunscreen	50+
403	Self-referred	48	Aquatic	Surfing	40 to 49 yrs	192	87	Male	non-smoker	Yes	2	23.6	normal	2.15	40	Advanced	Recreational		Short board	Natural	90	10	50	500	20000		Yes	10	no	0	0	0	no	0	0	Yes	10	52	10	52		Yes	1	no	Yes	Yes	Yes	Banana Boat	50+
404	Self-referred	34	Aquatic	Surfing	30 to 39 yrs	175	66	Male	non-smoker	Yes	1	21.6	normal	1.79	25	Advanced	Recreational		Short board	Goofy	90	10	50	500	12500		Yes	50	no	0	0	0	no	0	0	Yes	5	52	50	130		Yes	2	Yes	Yes	Yes	no	Surf Mud	30+
405	Self-referred	52	Aquatic	Swimming	50 to 59 yrs	165	73	Female	non-smoker	Yes	3	26.8	Overweight	1.83	17						60	4	49	196	3332		Yes	95	no	0	0	0	no	0	0	Yes	3	52	70	109.2		Yes	1	Yes	no	Yes	Yes	Neutrogena	50+
406	Self-referred	60	Aquatic	Swimming	60 to 69 yrs	165	67.5	Female	non-smoker	Yes	6	24.8	normal	1.77	5						40	3	20	60	300		Yes	100	no	0	0	0	no	0	0	Yes	1	52	100	52		Yes	1	Yes	no	no	no	Banana Boat	50+
407	Referred by GP	23	Aquatic	Swimming	18 to 29 yrs	184	88	Male	non-smoker	No		26	Overweight	2.12	8						120	18	50	900	7200		Yes	30	no	0	0	0	no	0	0	Yes	4	50	30	60		Yes	1	Yes	no	no	no	Neutrogena	50+
408	Self-referred	47	Aquatic	Surfing	40 to 49 yrs	170	60	Female	non-smoker	No		20.8	normal	1.68	27	Intermediate	Recreational		Mini mal	Goofy	120	2	17	34	918		Yes	10	Yes	40	48	1920	Yes	50	960	no	0	0	0	0		Yes	1	no	Yes	Yes	Yes	Cancer Council	50+
409	Self-referred	69	Aquatic	Surfing	60 to 69 yrs	189	80	Male	non-smoker	Yes	10	22.4	normal	2.05	40	Intermediate	Recreational		Short board	Natural	30	1	45	45	1800		Yes	80	no	0	0	0	no	0	0	Yes	3	50	60	90		Yes	2	Yes	Yes	Yes	no	Cancer Council	50+
410	Self-referred	58	Land	Walking/running	50 to 59 yrs	190	100	Male	non-smoker	Yes	20	27.7	Overweight	2.3	40						60	7	52	364	14560		no	0	no	0	0	0	no	0	0	Yes	4	4	15	2.4		Yes	2	Yes	Yes	no	no	La Rosay Posay	30+
411	Self-referred	64	Land	Walking/running	60 to 69 yrs	158	61	Female	non-smoker	Yes	9	24.4	normal	1.64	46						30	3	53	156	7176		no	0	no	0	0	0	no	0	0	Yes	14	50	3	21		Yes	2	Yes	Yes	Yes	Yes	Cancer Council	50+
412	Self-referred	69	Land	Walking/running	60 to 69 yrs	183	96	Male	non-smoker	No		28.7	Overweight	2.21	51						30	7	52	364	18564		no	0	Yes	50	52	2600	no	0	0	Yes	2	52	10	10.4		Yes	2	Yes	Yes	no	no	Cancer Council	50+
413	Self-referred	65	Land	Walking/running	60 to 69 yrs	186	80	Male	non-smoker	Yes	20	23.1	normal	2.03	47						60	6	52	312	14664		no	0	Yes	15	52	780	Yes	60	468	Yes	2	20	60	24		Yes	2	Yes	Yes	Yes	no	Cancer Council	50+
414	Self-referred	41	Land	Walking/running	40 to 49 yrs	187	75	Male	non-smoker	Yes	6	21.5	normal	1.97	23						60	2	40	80	1840		no	0	Yes	8	10	80	Yes	2	1.6	Yes	2	52	25	26		Yes	2	Yes	Yes	Yes	Yes	Banana Boat	50+
415	Self-referred	37	Land	Walking/running	30 to 39 yrs	165	50	Female	non-smoker	Yes	6	18.4	underweight	1.51	19						45	5	50	250	4750		no	0	no	0	0	0	no	0	0	no	0	0	0	0		Yes	2	Yes	Yes	Yes	Yes	Cancer Council	50+
416	Self-referred	30	Land	Walking/running	30 to 39 yrs	173	68	Female	non-smoker	Yes	2	22.7	normal	1.81	12						50	5	52	260	3120		Yes		no	0	0	0	no	0	0	Yes	2	12	100	24		Yes	2	Yes	Yes	Yes	no	Nivia	50+
417	Self-referred	49	Land	Walking/running	40 to 49 yrs	165	73	Female	non-smoker	Yes	2	26.8	Overweight	1.83	31						60	2	52	104	3224		Yes	15	Yes	2	52	104	Yes	15	15.6	no	0	0	0	0		Yes	2	Yes	Yes	Yes	no	Cancer Council	30+
418	Self-referred	33	Land	Walking/running	30 to 39 yrs	180	85	Female	non-smoker	No		26.2	Overweight	2.06	15						60	3	52	156	2340		Yes	100	no	0	0	0	no	0	0	Yes	5	52	75	195		Yes	1	no	Yes	Yes	no	Banana Boat	50+
419	Self-referred	41	Aquatic	Surfing	40 to 49 yrs	191	79	Male	non-smoker	Yes	3	21.7	normal	2.05	25	Advanced	Competitive (local board rider)		Short board	Goofy	90	10	50	500	12500		Yes	40	Yes	15	47	705	Yes	25	176.25	Yes	3	50	35	52.5		Yes	1	no	Yes	Yes	no	None specified no no sunscreen	50+
420	Self-referred	34	Aquatic	Surfing	30 to 39 yrs	185	95	Male	non-smoker	Yes	2	27.8	Overweight	2.21	15	Intermediate	Recreational		Short board	Goofy	60	1	26	26	390		Yes	15	no	0	0	0	no	0	0	Yes	10	52	30	156		Yes	1	no	Yes	Yes	Yes	Cancer Council	50+
421	Self-referred	53	Aquatic	Swimming	50 to 59 yrs	155	60	Female	non-smoker	Yes	3	25	normal	1.61	45						120	2	13	26	1170		Yes	70	no	0	0	0	no	0	0	Yes	2	52	50	52		No	0	no	no	Yes	Yes	Cancer Council	30+
422	Self-referred	73	Land	Walking/running	70 plus	155	60	Female	non-smoker	Yes	2	25	normal	1.61	55						90	10.5	52	546	30030		no	0	no	0	0	0	no	0	0	no	0	0	0	0		Yes	2	Yes	Yes	Yes	no	Cancer Council	50+
423	Self-referred	25	Land	Walking/running	18 to 29 yrs	174	69	Female	non-smoker	Yes	1	22.8	normal	1.83	7						30	2	52	104	728		no	0	Yes	5	52	260	no	0	0	Yes	1	52	50	26		Yes	1	no	Yes	no	no	None specified no no sunscreen
424	Self-referred	35	Land	Walking/running	30 to 39 yrs	197	97	Male	non-smoker	No		25	normal	2.3	17						120	3	52	156	2652		no	0	Yes	38	40	1520	Yes	100	1520	no	0	0	0	0		Yes	2	Yes	Yes	Yes	no	Hawaiian Tropioc	50+
425	Self-referred	36	Land	Walking/running	30 to 39 yrs	155	50	Female	non-smoker	Yes	10	20.8	normal	1.47	18						30	4	35	140	2520		Yes	50	no	0	0	0	no	0	0	Yes	4	35	50	70		Yes	2	Yes	Yes	Yes	Yes	Cancer Council	50+
426	Self-referred	78	Land	Walking/running	70 plus	162	63	Female	Ex-smoker	Yes	5	24	normal	1.68	60						90	3	52	156	9360		Yes	70	no	0	0	0	no	0	0	Yes	6	46	80	220.8		Yes	2	Yes	Yes	no	no	Nivia	50+
427	Self-referred	31	Land	Walking/running	30 to 39 yrs	170	60	Female	non-smoker	Yes	2	20.8	normal	1.68	13						45	5	52	260	3380		Yes	10	Yes	2	40	80	Yes	50	40	Yes	3	52	50	78		Yes	2	Yes	Yes	Yes	Yes	Mecca	50+
428	Self-referred	33	Land	Walking/running	30 to 39 yrs	185	80	Male	non-smoker	Yes	2	23.4	normal	2.03	15						45	5	52	260	3900		Yes	5	Yes	4	40	160	Yes	2	3.2	Yes	1	20	90	18		Yes	2	Yes	Yes	Yes	Yes	Bondi Sands	50+
429	Self-referred	47	Aquatic	stand up paddle boarding	40 to 49 yrs	180	90	Male	non-smoker	Yes	10	29.6	Overweight	2.12	20			Advanced			300	20	5	100	2000		Yes	20	Yes	20	40	800	Yes	20	160	Yes	4	30	10	12		Yes	1	no	Yes	Yes	no	Cancer Council	50+
430	Self-referred	71	Aquatic	Swimming	70 plus	175	85	Male	non-smoker	Yes	10	27.8	Overweight	2.03	60						30	5	45	225	13500		Yes	20	no	0	0	0	no	0	0	Yes	10	45	5	22.5		Yes	1	no	Yes	Yes	Yes	Hamilton	50+
431	Self-referred	54	Aquatic	Swimming	50 to 59 yrs	160	59	Female	Ex-smoker	No		23.1	normal	1.62	0						120	2	45	90	0		Yes	90	no	0	0	0	no	0	0	Yes	1	25	0	0		Yes	1	no	Yes	Yes	Yes	Banana Boat	50+
432	Self-referred	41	Aquatic	Swimming	40 to 49 yrs	183	95	Male	non-smoker	No		28.4	Overweight	2.2	35						180	18	52	936	32760		Yes	75	no	0	0	0	no	0	0	Yes	18	52	75	702		Yes	1	no	Yes	Yes	no	None specified no no sunscreen	50+
433	Referred by GP	42	Aquatic	Swimming	40 to 49 yrs	170	100	Female	non-smoker	Yes	8	34.6	obese	2.17	5						60	4	50	200	1000		Yes	20	no	0	0	0	no	0	0	Yes	5	50	0	0		Yes	2	Yes	Yes	Yes	Yes	Banana Boat	50+
434	Referred by GP	54	Aquatic	Surfing	50 to 59 yrs	175	80	Male	Ex-smoker	Yes	10	26.1	Overweight	1.97	40	Advanced	Competitive (local board rider)		long-board/mal	Natural	60	2	40	80	3200		no	0	Yes	2	48	96	no	0	0	Yes	2	48	0	0		Yes	1	no	Yes	Yes	Yes	Banana Boat	50+
435	Self-referred	41	Aquatic	Surfing	40 to 49 yrs	178	78	Male	non-smoker	Yes	5	24.6	normal	1.96	25	Intermediate	Recreational		Short board	Goofy	45	1.5	30	45	1125		Yes	25	no	0	0	0	no	0	0	Yes	3	40	0	0		Yes	1	no	Yes	Yes	no	Banana Boat	50+
436	Self-referred	39	Aquatic	Surfing	30 to 39 yrs	175	75	Male	non-smoker	Yes	1	24.5	normal	1.91	20	Intermediate	Recreational		Short board	Natural	60	1	52	52	1040		no	0	Yes	40	52	2080	Yes	50	1040	Yes	1	52	50	26		Yes	2	Yes	Yes	Yes	Yes	Cancer Council	15+
437	Self-referred	45	Aquatic	Surfing	40 to 49 yrs	187	96	Male	non-smoker	No		27.5	Overweight	2.23	40	Advanced	Recreational		Short board	Natural	60	3	25	75	3000		Yes	20	Yes	2	48	96	Yes	5	4.8	Yes	5	40	10	20		Yes	1	no	Yes	Yes	no	UV Natural	30+
438	Self-referred	43	Aquatic	Surfing	40 to 49 yrs	176	80	Female	non-smoker	No		25.8	Overweight	1.98	20	Intermediate	Recreational		long-board/mal	Natural	90	4	44	176	3520		Yes	15	Yes	7	40	280	Yes	20	56	Yes	5	52	30	78		Yes	2	Yes	Yes	Yes	Yes	Moo Goo	30+
439	Self-referred	42	Aquatic	Surfing	40 to 49 yrs	182	82	Male	non-smoker	Yes	5	24.8	normal	2.04	20	Intermediate	Recreational		long-board/mal	Natural	60	6	52	312	6240		Yes	50	no	0	0	0	no	0	0	Yes	3	52	80	124.8		No	0	no	no	Yes	no	Cancer Council	30+
440	Self-referred	35	Aquatic	Surfing	30 to 39 yrs	175	78	Male	non-smoker	Yes	8	25.5	Overweight	1.95	10	Intermediate	Recreational		Short board	Natural	120	2	20	40	400		Yes	20	Yes	50	50	2500	Yes	75	1875	Yes	4	50	25	50		No	0	no	no	Yes	Yes	Banana Boat	50+
441	Self-referred	41	Aquatic	Surfing	40 to 49 yrs	163	61	Female	Ex-smoker	Yes	3	23	normal	1.66	11	Advanced	Recreational		Short board	Natural	120	6	40	240	2640		Yes	50	Yes	2	30	60	Yes	50	30	Yes	2	20	100	40		Yes	1	no	Yes	Yes	Yes	Moo Goo	50+
442	Self-referred	45	Aquatic	Surfing	40 to 49 yrs	185	80	Male	non-smoker	No		23.4	normal	2.03	5	Intermediate	Recreational		Mini mal	Natural	60	3	40	120	600		Yes	15	no	0	0	0	no	0	0	Yes	3	26	0	0		Yes	1	no	Yes	Yes	no	La Rosay Posay	50+
443	Self-referred	45	Aquatic	Surfing	40 to 49 yrs	175	80	Male	non-smoker	Yes	6	26.1	Overweight	1.96	30	Intermediate	Recreational		Short board	Goofy	45	2	20	40	1200		Yes	5	no	0	0	0	no	0	0	Yes	2	52	30	31.2		Yes	1	no	Yes	Yes	Yes	Banana Boat	30+
444	Self-referred	21	Land	Walking/running	18 to 29 yrs	185	65	Male	non-smoker	Yes	6	19	underweight	1.83	3							5	50	250	750		Yes	50	Yes	50	52	2600	Yes	50	1300	no	0	0	0	0		Yes	2	Yes	Yes	Yes	Yes	Sun Bum	50+
445	Self-referred	43	Land	Walking/running	40 to 49 yrs	165	70	Female	non-smoker	Yes	4	25.7	Overweight	1.79	25						120	2	52	104	2600		Yes	20	Yes	2.5	40	100	Yes	50	50	Yes	2	52	50	52		Yes	2	Yes	Yes	Yes	Yes	La Rosay Posay	50+
446	Self-referred	26	Land	Walking/running	18 to 29 yrs	156	52	Female	non-smoker	Yes	2	21.4	normal	1.5	8						40	4	52	208	1664		Yes	20	no	0	0	0	no	0	0	Yes	10	52	40	208		Yes	2	Yes	Yes	Yes	no	Cancer Council	30+
447	Self-referred	61	Land	Walking/running	60 to 69 yrs	180	102	Male	Ex-smoker	Yes	42	31.5	obese	2.26	43						45	6	52	312	13416		Yes	5	Yes	2	52	104	Yes	10	10.4	Yes	2	13	100	26		Yes	2	Yes	Yes	Yes	no	Cancer Council	50+
448	Self-referred	59	Land	Walking/running	50 to 59 yrs	165	63	Female	non-smoker	Yes	5	23.1	normal	1.7	41						60	10	52	520	21320		Yes	10	no	0	0	0	no	0	0	no	0	0	0	0		Yes	2	Yes	Yes	Yes	Yes	La Rosay Posay	50+
449	Self-referred	54	Land	Walking/running	50 to 59 yrs	175	62	Male	non-smoker	No		20.2	normal	1.74	36						60	6	52	312	11232		no	0	no	0	0	0	no	0	0	no	0	0	0	0		Yes	2	Yes	Yes	Yes	Yes	La Rosay Posay	50+
450	Self-referred	37	Land	Walking/running	30 to 39 yrs	161	58	Female	non-smoker	Yes	8	22.4	normal	1.61	19						60	4	52	208	3952		Yes	80	no	0	0	0	no	0	0	no	0	0	0	0		Yes	2	Yes	Yes	Yes	Yes	Cancer Council	15+
451	Self-referred	58	Land	Walking/running	50 to 59 yrs	165	68	Female	Ex-smoker	Yes	15	25	normal	1.77	40						45	5	52	260	10400		Yes	5	no	0	0	0	no	0	0	no	0	0	0	0		Yes	2	Yes	Yes	Yes	Yes	Cancer Council	50+
452	Self-referred	56	Land	Walking/running	50 to 59 yrs	169	81	Male	non-smoker	Yes	4	28.4	Overweight	1.95	38						40	4	52	208	7904		Yes	40	Yes	30	48	1440	Yes	40	576	Yes	4	26	30	31.2		Yes	2	Yes	Yes	Yes	Yes	Coles/Woolworths	50+
453	Self-referred	47	Land	Walking/running	40 to 49 yrs	180	75	Female	non-smoker	Yes	8	23.2	normal	1.94	29						45	4	40	160	4640		Yes	95	Yes	4	40	160	Yes	20	32	Yes	2	52	80	83.2		Yes	1	no	Yes	Yes	no	Le Tan	30+
454	Self-referred	65	Land	Walking/running	60 to 69 yrs	170	69	Male	non-smoker	Yes	6	23.9	normal	1.81	47						50	3	52	156	7332		Yes	25	Yes	30	48	1440	Yes	50	720	no	0	0	0	0		Yes	2	Yes	Yes	Yes	no	Neutrogena	50+
455	Self-referred	59	Land	Walking/running	50 to 59 yrs	158	63	Female	non-smoker	Yes	6	25.2	Overweight	1.66	41						60	3	52	156	6396		Yes	25	no	0	0	0	no	0	0	no	0	0	0	0		Yes	2	Yes	Yes	Yes	Yes	Neutrogena	50+
456	Referred by GP	52	Land	Walking/running	50 to 59 yrs	177	80	Male	non-smoker	Yes	5	25.5	Overweight	1.98	34						30	5	52	260	8840		Yes	5	Yes	8	40	320	Yes	10	32	Yes	2	20	50	20		Yes	2	Yes	Yes	no	no	None specified no no sunscreen
457	Self-referred	55	Land	Walking/running	50 to 59 yrs	175	92	Male	Ex-smoker	Yes	25	30	obese	2.11	37						120	10	52	520	19240		Yes	30	no	0	0	0	no	0	0	no	0	0	0	0		Yes	2	Yes	Yes	no	no	Banana Boat	50+
458	Self-referred	54	Land	Walking/running	50 to 59 yrs	160	82	Female	non-smoker	Yes	10	32	obese	1.91	36						120	10	52	520	18720		Yes	30	no	0	0	0	no	0	0	no	0	0	0	0		Yes	2	Yes	Yes	Yes	no	Banana Boat	50+
459	Self-referred	40	Land	Walking/running	40 to 49 yrs	167	70	Female	non-smoker	Yes	4	25.1	Overweight	1.8	22						30	3	40	120	2640		Yes	5	Yes	1	40	40	Yes	5	2	no	0	0	0	0		Yes	2	Yes	Yes	Yes	Yes	La Rosay Posay	50+
460	Self-referred	35	Land	Walking/running	30 to 39 yrs	172	62	Female	non-smoker	Yes	3	21	normal	1.72	17						60	5	48	240	4080		Yes	10	no	0	0	0	no	0	0	Yes	1	26	10	2.6		Yes	2	Yes	Yes	Yes	Yes	Banana Boat	30+
461	Self-referred	67	Land	Walking/running	60 to 69 yrs	160	55	Female	non-smoker	No		21.5	normal	1.56	49						60	4	30	120	5880		no	0	no	0	0	0	no	0	0	no	0	0	0	0		Yes	2	Yes	Yes	Yes	Yes	Cancer Council	50+
462	Self-referred	74	Land	Walking/running	70 plus	167	100	Female	Ex-smoker	Yes	6	35.9	obese	2.15	56						45	2	26	52	2912		Yes	25	no	0	0	0	no	0	0	no	0	0	0	0		Yes	2	Yes	Yes	Yes	no	La Rosay Posay	50+
463	Self-referred	68	Land	Walking/running	60 to 69 yrs	180	98	Male	Ex-smoker	Yes	3	30.3	obese	2.21	50						30	2	30	60	3000		Yes	20	no	0	0	0	no	0	0	Yes	3	26	25	19.5		Yes	2	Yes	Yes	no	no	None specified no no sunscreen
464	Self-referred	36	Land	Walking/running	30 to 39 yrs	165	60	Female	non-smoker	Yes	1	22	normal	1.66	18						30	4	52	208	3744		no	0	Yes	20	50	1000	Yes	20	200	no	0	0	0	0		Yes	2	Yes	Yes	Yes	no	La Rosay Posay	50+
465	Self-referred	48	Land	Walking/running	40 to 49 yrs	188	105	Male	Smoker	Yes	12	29.7	Overweight	2.34	30						60	2	26	52	1560		Yes	5	Yes	2	52	104	Yes	5	5.2	Yes	2	20	10	4		Yes	2	Yes	Yes	Yes	no	Nivia	50+
466	Self-referred	39	Land	Walking/running	30 to 39 yrs	167	60	Female	non-smoker	No		21.5	normal	1.67	21						300	10	52	520	10920		Yes	75	Yes	40	48	1920	Yes	20	384	Yes	2	52	3	3.12		Yes	2	Yes	Yes	Yes	no	Banana Boat	50+
467	Self-referred	44	Land	Walking/running	40 to 49 yrs	173	53	Female	non-smoker	No		17.7	underweight	1.6	26						45	4	52	208	5408		Yes	5	no	0	0	0	no	0	0	no	0	0	0	0		Yes	2	Yes	Yes	Yes	Yes	Ultra Violette	50+
468	Self-referred	39	Land	Walking/running	30 to 39 yrs	178	72	Male	non-smoker	Yes	2	22.7	normal	1.87	21						120	10	52	520	10920		Yes	10	Yes	40	52	2080	Yes	10	208	no	0	0	0	0		Yes	2	Yes	Yes	Yes	Yes	La Rosay Posay	50+
469	Self-referred	21	Land	Walking/running	18 to 29 yrs	165	67	Female	non-smoker	Yes	3	24.6	normal	1.75	3						20	3	52	156	468		Yes	70	no	0	0	0	no	0	0	Yes	4	12	50	24		Yes	1	no	Yes	Yes	Yes	Banana Boat	50+
470	Self-referred	49	Land	Walking/running	40 to 49 yrs	156	81	Female	Ex-smoker	Yes	7	33.3	obese	1.87	31						60	3	50	150	4650		no	0	no	0	0	0	no	0	0	Yes	2	4	100	8		Yes	1	no	Yes	Yes	no	Bondi Sands	30+
471	Self-referred	51	Land	Walking/running	50 to 59 yrs	175	80	Male	Ex-smoker	Yes	12	26.1	Overweight	1.97	33						60	1	35	35	1155		no	0	no	0	0	0	no	0	0	no	0	0	0	0		Yes	2	Yes	Yes	Yes	Yes	Neutrogena	30+
472	Referred by GP	64	Land	Walking/running	60 to 69 yrs	160	63	Female	Ex-smoker	Yes	6	24.6	normal	1.67	46						60	4	52	208	9568		Yes	30	no	0	0	0	no	0	0	Yes	10	52	20	104		Yes	2	Yes	Yes	Yes	Yes	Cancer Council	50+
473	Self-referred	36	Land	Walking/running	30 to 39 yrs	174	75	Male	non-smoker	Yes	1	24.8	normal	1.9	18						45	2	50	100	1800		no	0	Yes	1	52	52	no	0	0	Yes	2	40	15	12		Yes	2	Yes	Yes	Yes	Yes	Banana Boat	50+
474	Self-referred	67	Land	Walking/running	60 to 69 yrs	160	50	Female	non-smoker	No		19.5	underweight	1.49	49						60	5	50	250	12250		no	0	no	0	0	0	no	0	0	Yes	5	50	0	0		Yes	2	Yes	Yes	no	no	None specified no no sunscreen
475	Self-referred	42	Land	Walking/running	40 to 49 yrs	173	73	Female	non-smoker	Yes	4	24.4	normal	1.87	24						40	5	52	260	6240		Yes	50	no	0	0	0	no	0	0	Yes	2	15	100	30		Yes	2	Yes	Yes	Yes	no	Banana Boat	50+
476	Self-referred	43	Land	Walking/running	40 to 49 yrs	197	106	Male	Ex-smoker	Yes	6	27.3	Overweight	2.41	25						120	10	52	520	13000		Yes	5	Yes	20	50	1000	Yes	20	200	Yes	2	30	10	6		Yes	2	Yes	Yes	Yes	Yes	Banana Boat	50+
477	Self-referred	37	Land	Walking/running	30 to 39 yrs	168	59	Female	non-smoker	Yes	4	20.9	normal	1.66	60						60	3	52	156	9360		Yes	50	no	0	0	0	no	0	0	Yes	7	12	50	42		Yes	2	Yes	Yes	Yes	Yes	Cancer Council	50+
478	Self-referred	66	Land	Walking/running	60 to 69 yrs	168	60	Male	non-smoker	Yes	1	21.3	normal	1.67	48						120	5	52	260	12480		Yes	30	no	0	0	0	no	0	0	Yes	20	50	10	100		Yes	2	Yes	Yes	Yes	no	None specified no no sunscreen
479	Self-referred	32	Aquatic	Swimming	30 to 39 yrs	185	67	Female	non-smoker	No		19.6	underweight	1.86	20						60	5	46	230	4600		Yes	5	no	0	0	0	no	0	0	Yes	10	46	5	23		Yes	2	Yes	Yes	Yes	Yes	Feel good inc	50+
480	Referred by GP	72	Aquatic	Swimming	70 plus	176	83	Male	non-smoker	Yes	1	26.8	Overweight	2.01	67						30	2	40	80	5360		no	0	no	0	0	0	no	0	0	Yes	6	40	20	48		No	0	no	no	Yes	Yes	La Rosay Posay	30+
481	Self-referred	52	Aquatic	Surfing	50 to 59 yrs	181	86	Male	non-smoker	Yes	7	26.3	Overweight	2.08	40	Intermediate	Recreational		Short board	Natural	60	2	20	40	1600		Yes	20	Yes	20	40	800	Yes	50	400	Yes	5	52	5	13		Yes	1	no	Yes	Yes	Yes	Nivia	50+
482	Self-referred	52	Aquatic	Surfing	50 to 59 yrs	175	70	Female	non-smoker	Yes	6	22.9	normal	1.84	22	Intermediate	Recreational		Short board	Goofy	90	5	52	260	5720		Yes	30	Yes	1	52	52	Yes	20	10.4	Yes	20	52	20	208		Yes	1	no	Yes	Yes	Yes	La Rosay Posay	30+
483	Self-referred	47	Aquatic	Surfing	40 to 49 yrs	178	77	Male	non-smoker	Yes	15	24.3	normal	1.95	34	Advanced	Recreational		Short board	Goofy	120	6	40	240	8160		Yes	60	Yes	14	45	630	Yes	10	63	Yes	6	52	15	46.8		No	0	no	no	Yes	Yes	None specified no no sunscreen	30+
484	Self-referred	63	Land	Walking/running	60 to 69 yrs	171	74	Male	non-smoker	No		25.3	Overweight	1.87	45						70	7	52	364	16380		no	0	no	0	0	0	no	0	0	no	0	0	0	0		Yes	2	Yes	Yes	no	no	None specified no no sunscreen
485	Self-referred	66	Land	Walking/running	60 to 69 yrs	175	66	Female	non-smoker	Yes	1	21.6	normal	1.79	48						30	3	50	150	7200		no	0	no	0	0	0	no	0	0	no	0	0	0	0		Yes	2	Yes	Yes	Yes	Yes	La Rosay Posay	50+
486	Self-referred	34	Land	Walking/running	30 to 39 yrs	163	64	Female	non-smoker	Yes	6	24.1	normal	1.7	16						60	8	52	416	6656		Yes	50	Yes	12	52	624	Yes	30	187.2	Yes	8	52	50	208		Yes	2	Yes	Yes	Yes	Yes	Feel good inc	50+
487	Self-referred	70	Land	Walking/running	70 plus	185	95	Male	Ex-smoker	Yes	10	27.8	Overweight	2.21	52						40	5	52	260	13520		no	0	no	0	0	0	no	0	0	no	0	0	0	0		Yes	2	Yes	Yes	Yes	Yes	Cancer Council
488	Self-referred	68	Land	Walking/running	60 to 69 yrs	165	67	Female	non-smoker	Yes	6	24.6	normal	1.75	50						45	6	52	312	15600		Yes	5	no	0	0	0	no	0	0	Yes	3	52	5	7.8		Yes	2	Yes	Yes	Yes	no	Cancer Council	50+
489	Self-referred	65	Land	Walking/running	60 to 69 yrs	170	73	Male	non-smoker	Yes	3	25.3	Overweight	1.86	47						60	2	50	100	4700		no	0	no	0	0	0	no	0	0	Yes	5	50	10	25		Yes	2	Yes	Yes	Yes	no	Cancer Council	100+
490	Self-referred	63	Land	Walking/running	60 to 69 yrs	170	75	Male	non-smoker	Yes	40	26	Overweight	1.88	45						60	1	30	30	1350		Yes	50	Yes	70	40	2800	Yes	50	1400	no	0	0	0	0		Yes	1	Yes	no	Yes	Yes	Cancer Council	50+
491	Self-referred	55	Land	Walking/running	50 to 59 yrs	150	63	Female	non-smoker	Yes	2	28	Overweight	1.62	37						30	3	52	156	5772		no	0	no	0	0	0	no	0	0	Yes	1	13	50	6.5		Yes	2	Yes	Yes	Yes	Yes	Bondi Sands	50+
492	Self-referred	45	Aquatic	Surfing	40 to 49 yrs	169	70	Male	non-smoker	Yes	5	24.5	normal	1.81	40	Advanced	Competitive (local board rider)		Short board	Natural	90	5	40	200	8000		Yes	30	Yes	40	44	1760	no	0	0	Yes	20	52	20	208		Yes	1	no	Yes	Yes	no	Banana Boat	50+
493	Self-referred	46	Aquatic	Surfing	40 to 49 yrs	175	85	Male	non-smoker	Yes	24	27.8	Overweight	2.03	36	Advanced	Recreational		Short board	Natural	90	4	40	160	5760		Yes	30	Yes	20	48	960	Yes	30	288	Yes	4	40	20	32		Yes	1	no	Yes	Yes	Yes	None specified no no sunscreen	50+
494	Self-referred	28	Aquatic	Surfing	18 to 29 yrs	175	92	Male	non-smoker	Yes	10	30	obese	2.11	18	Advanced	Competitive (local board rider)		Short board	Natural	120	10	52	520	9360		Yes	70	no	0	0	0	no	0	0	Yes	2.5	52	20	26		Yes	1	no	Yes	no	no	Cancer Council	50+
495	Self-referred	48	Aquatic	Surfing	40 to 49 yrs	178	103	Male	Ex-smoker	Yes	6	32.5	obese	2.26	10	Advanced	Recreational		Short board	Natural	120	10	40	400	4000		Yes	70	Yes	7	50	350	Yes	5	17.5	Yes	5	26	70	91		Yes	2	Yes	Yes	Yes	no	None specified no no sunscreen
496	Self-referred	62	Aquatic	Surfing	60 to 69 yrs	162	57	Male	non-smoker	Yes	1	21.7	normal	1.6	40	Intermediate	Recreational		long-board/mal	Natural	120	2	20	40	1600		Yes	50	Yes	20	48	960	Yes	20	192	Yes	.5	6	20	.6		Yes	2	Yes	Yes	Yes	Yes	Banana Boat	30+
497	Self-referred	29	Aquatic	Surfing	18 to 29 yrs	164	65	Female	non-smoker	Yes	1	24.2	normal	1.72	18	Intermediate	Recreational		Short board	Natural	40	1	20	20	360		Yes	80	no	0	0	0	no	0	0	Yes	5	52	40	104		No	0	no	no	Yes	no	Coles/Woolworths	50+
498	Self-referred	34	Aquatic	Surfing	30 to 39 yrs	185	85	Male	non-smoker	Yes	10	24.8	normal	2.09	20	Advanced	Recreational		Short board	Goofy	60	3	50	150	3000		Yes	20	no	0	0	0	no	0	0	Yes	3	50	30	45		Yes	1	no	Yes	Yes	Yes	Le Tan	50+
499	Self-referred	43	Aquatic	Surfing	40 to 49 yrs	152	55	Female	non-smoker	Yes	3	23.8	normal	1.52	28	Advanced	Recreational		long-board/mal		120	20	52	1040	29120		Yes	20	Yes	15	52	780	Yes	20	156	Yes	6	52	40	124.8		Yes	1	no	Yes	Yes	Yes	Banana Boat	50+
500	Self-referred	69	Aquatic	Surfing	60 to 69 yrs	175	80	Male	non-smoker	Yes	6	26.1	Overweight	1.97	57	Intermediate	Recreational		long-board/mal	Natural	60	3	52	156	8892		Yes	100	no	0	0	0	no	0	0	Yes	3	52	40	62.4		Yes	1	no	Yes	Yes	Yes	Cancer Council	50+
501	Self-referred	31	Aquatic	Surfing	30 to 39 yrs	172	63	Female	non-smoker	Yes	5	21.3	normal	1.73	3	Intermediate	Recreational		long-board/mal	Natural	60	2	20	40	120		Yes	30	no	0	0	0	no	0	0	Yes	8	52	20	83.2		No	0	no	no	Yes	no	Cancer Council	50+
502	Self-referred	30	Aquatic	Surfing	30 to 39 yrs	177	84	Male	Smoker	Yes	2	26.8	Overweight	2.03	20	Advanced	Recreational		Short board	Natural	45	1	10	10	200		Yes	25	Yes	30	40	1200	Yes	50	600	Yes	2	30	25	15		Yes	1	no	Yes	Yes	no	Hawaiian Tropioc	50+
503	Self-referred	31	Aquatic	Surfing	30 to 39 yrs	185	80	Male	non-smoker	Yes	8	23.4	normal	2.03	25	Intermediate	Recreational		Short board	Natural	120	6	48	288	7200		Yes	80	no	0	0	0	no	0	0	Yes	4	48	50	96		No	0	no	no	Yes	no	Cancer Council	30+
504	Self-referred	27	Aquatic	Surfing	18 to 29 yrs	182	78	Male	non-smoker	Yes	6	23.6	normal	1.99	20	Advanced	Recreational		Short board	Goofy	100	8	52	416	8320		Yes	50	Yes	6	52	312	Yes	100	312	Yes	25	52	50	650		No	0	no	no	Yes	Yes	Hawaiian Tropioc	50+
505	Self-referred	27	Aquatic	stand up paddle boarding	18 to 29 yrs	160	61	Female	non-smoker	Yes	5	23.8	normal	1.65	4			Beginner			20	.5	4	2	8		Yes	100	Yes	2	48	96	Yes	5	4.8	Yes	5	52	2	5.2		Yes	1	Yes	no	Yes	no	Hawaiian Tropioc	50+
506	Self-referred	43	Aquatic	Swimming	40 to 49 yrs	172	68	Female	non-smoker	Yes	6	23	normal	1.8	25						60	3	52	156	3900		no	0	no	0	0	0	no	0	0	Yes	3	52	0	0		Yes	1	Yes	no	Yes	no	Nivia	50+
507	Self-referred	72	Aquatic	Swimming	70 plus	165	53	Female	non-smoker	Yes	16	19.5	underweight	1.56	54						60	6	17	102	5508		Yes		no	0	0	0	no	0	0	Yes	7	52	0	0		No	0	no	no	Yes	Yes	Banana Boat	50+
508	Self-referred	68	Aquatic	Swimming	60 to 69 yrs	157	48	Female	non-smoker	No		19.5	underweight	1.45	25						20	.5	52	26	650		no	0	no	0	0	0	no	0	0	Yes	4	52	50	104		Yes	1	no	Yes	Yes	no	Coles/Woolworths	50+
509	Self-referred	52	Land	Walking/running	50 to 59 yrs	175	82	Male	non-smoker	Yes	4	26.8	Overweight	2	34						30	7	52	364	12376		Yes	50	no	0	0	0	no	0	0	no	0	0	0	0		Yes	2	Yes	Yes	Yes	no	Cancer Council	50+
510	Self-referred	42	Land	Walking/running	40 to 49 yrs	167	55	Female	non-smoker	Yes	2	19.7	underweight	1.6	24						60	3	52	156	3744		no	0	no	0	0	0	no	0	0	Yes	2	52	20	20.8		Yes	2	Yes	Yes	Yes	Yes	Neutrogena	50+
511	Self-referred	63	Land	Walking/running	60 to 69 yrs	172	70	Female	Ex-smoker	Yes	2	23.7	normal	1.83	45						30	2.5	40	100	4500		Yes	20	no	0	0	0	no	0	0	Yes	1	26	20	5.2		Yes	2	Yes	Yes	Yes	Yes	Hamilton	50+
512	Self-referred	36	Land	Walking/running	30 to 39 yrs	176	80	Female	non-smoker	Yes	10	25.8	Overweight	1.98	18						60	10	52	520	9360		Yes	20	no	0	0	0	no	0	0	Yes	10	52	0	0		Yes	2	Yes	Yes	Yes	Yes	Nivia	50+
513	Self-referred	57	Land	Walking/running	50 to 59 yrs	178	83	Male	Ex-smoker	Yes	12	26.2	Overweight	2.03	39						60	4	50	200	7800		Yes	10	Yes	2	30	60	no	0	0	Yes	2	50	10	10		Yes	2	Yes	Yes	Yes	no	Cancer Council	30+
514	Self-referred	68	Land	Walking/running	60 to 69 yrs	169	95	Male	non-smoker	Yes	1	33.3	obese	2.11	50						40	1	52	52	2600		no	0	no	0	0	0	no	0	0	no	0	0	0	0		Yes	2	Yes	Yes	no	no	None specified no no sunscreen
515	Self-referred	66	Land	Walking/running	60 to 69 yrs	168	98	Female	Ex-smoker	Yes	1	34.7	obese	2.14	48						45	7	52	364	17472		no	0	no	0	0	0	no	0	0	no	0	0	0	0		Yes	2	Yes	Yes	no	no	None specified no no sunscreen
516	Self-referred	88	Land	Walking/running	70 plus	160	59	Female	Ex-smoker	Yes	14	23.1	normal	1.62	70						45	2	52	104	7280		Yes	100	no	0	0	0	no	0	0	no	0	0	0	0		Yes	1	no	Yes	Yes	no	Cancer Council	50+
517	Self-referred	63	Land	Walking/running	60 to 69 yrs	160	56	Female	Smoker	Yes	8	21.9	normal	1.58	45						30	2	52	104	4680		Yes	10	no	0	0	0	no	0	0	Yes	3	52	20	31.2		Yes	2	Yes	Yes	Yes	Yes	Coles/Woolworths	30+
518	Self-referred	47	Land	Walking/running	40 to 49 yrs	167	63	Female	Ex-smoker	Yes	8	22.6	normal	1.71	29						90	3	52	156	4524		no	0	Yes	1	48	48	Yes	100	48	Yes	.5	40	25	5		Yes	2	Yes	Yes	Yes	Yes	Nivia	50+
519	Self-referred	31	Land	Walking/running	30 to 39 yrs	168	60	Female	non-smoker	Yes	5	21.3	normal	1.67	13						30	14	52	728	9464		no	0	no	0	0	0	no	0	0	Yes	1	52	100	52		Yes	2	Yes	Yes	Yes	Yes	Feel good inc	50+
520	Self-referred	59	Land	Walking/running	50 to 59 yrs	160	50	Female	non-smoker	Yes	3	19.5	underweight	1.49	41						60	5	52	260	10660		no	0	no	0	0	0	no	0	0	Yes	14	8	50	56		Yes	2	Yes	Yes	Yes	no	Neutrogena	50+
521	Self-referred	69	Land	Walking/running	60 to 69 yrs	180	90	Male	non-smoker	Yes	2	27.8	Overweight	2.12	51						60	8	52	416	21216		Yes	30	Yes	2	48	96	Yes	50	48	Yes	3	26	30	23.4		Yes	2	Yes	Yes	Yes	Yes	Neutrogena	50+
522	Self-referred	29	Land	Walking/running	18 to 29 yrs	175	55	Female	non-smoker	No		18	underweight	1.64	11						60	7	52	364	4004		no	0	Yes	1	45	45	Yes	90	40.5	Yes	4	45	90	162		Yes	1	no	Yes	Yes	no	Hawaiian Tropioc	50+
523	Self-referred	62	Land	Walking/running	60 to 69 yrs	156	48	Female	non-smoker	Yes	7	19.7	underweight	1.44	44						45	2	52	104	4576		no	0	no	0	0	0	no	0	0	Yes	4	20	10	8		Yes	2	Yes	Yes	Yes	no	Feel good inc	50+
524	Self-referred	64	Land	Walking/running	60 to 69 yrs	167	67	Female	non-smoker	Yes	4	24	normal	1.76	46						60	3	52	156	7176		Yes	15	no	0	0	0	no	0	0	Yes	1	52	10	5.2		Yes	2	Yes	Yes	Yes	Yes	UV Natural	50+
525	Self-referred	62	Land	Walking/running	60 to 69 yrs	163	70	Female	non-smoker	Yes	6	26.4	Overweight	1.78	44						60	6	30	180	7920		no	0	no	0	0	0	no	0	0	no	0	0	0	0		Yes	1	no	Yes	Yes	no	Coles/Woolworths	15+
526	Self-referred	76	Land	Walking/running	70 plus	157	64.5	Female	non-smoker	Yes	5	26.2	Overweight	1.68	58						20	1.5	52	78	4524		no	0	no	0	0	0	no	0	0	no	0	0	0	0		Yes	2	Yes	Yes	Yes	no	Cancer Council	30+
527	Self-referred	74	Land	Walking/running	70 plus	175	84	Male	non-smoker	Yes	5	27.4	Overweight	2.02	56						60	6	50	300	16800		no	0	no	0	0	0	no	0	0	no	0	0	0	0		No	0	no	no	Yes	Yes	Cancer Council	50+
528	Self-referred	23	Land	Walking/running	18 to 29 yrs	155	55	Female	non-smoker	Yes	1	22.9	normal	1.54	5						120	3	50	180	900		Yes	20	no	0	0	0	no	0	0	no	0	0	0	0		Yes	1	no	Yes	Yes	Yes	Neutrogena	50+
529	Self-referred	56	Land	Walking/running	50 to 59 yrs	172	71.6	Female	non-smoker	Yes	7	24.2	normal	1.85	38						60	3	48	144	5472		no	0	no	0	0	0	no	0	0	no	0	0	0	0		Yes	2	Yes	Yes	Yes	Yes	Banana Boat	50+
530	Self-referred	59	Land	Walking/running	50 to 59 yrs	179	128	Male	Ex-smoker	Yes	20	40	obese	2.52	41						80	5	52	260	10660		Yes	10	no	0	0	0	no	0	0	Yes	1	52	10	5.2		Yes	2	Yes	Yes	no	no	None specified no no sunscreen
531	Self-referred	35	Land	Walking/running	30 to 39 yrs	167	53	Female	non-smoker	No		19	underweight	1.57	17						180	6	48	288	4896		Yes	80	no	0	0	0	no	0	0	no	0	0	0	0		Yes	2	Yes	Yes	no	no	Cancer Council	50+
532	Referred by GP	63	Land	Walking/running	60 to 69 yrs	167	69	Female	Ex-smoker	No		24.7	normal	1.79	45						30	1.5	48	72	3240		Yes	75	Yes	33.5	48	1608	Yes	10	160.8	no	0	0	0	0		Yes	1	no	Yes	Yes	no	Aldi	50+
533	Self-referred	43	Land	Walking/running	40 to 49 yrs	165	57	Female	non-smoker	Yes	4	20.9	normal	1.62	25						60	2	48	96	2400		Yes	50	no	0	0	0	no	0	0	no	0	0	0	0		Yes	2	Yes	Yes	Yes	Yes	Ultra Violette	50+
534	Self-referred	42	Land	Walking/running	40 to 49 yrs	158	85	Female	Ex-smoker	Yes	2	34.1	obese	1.93	24						30	2	52	104	2496		no	0	no	0	0	0	no	0	0	Yes	10	26	50	130		Yes	2	Yes	Yes	Yes	Yes	Banana Boat	50+
535	Self-referred	49	Land	Walking/running	40 to 49 yrs	160	55	Female	non-smoker	No		21.5	normal	1.56	31						60	4	26	104	3224		Yes	10	no	0	0	0	no	0	0	no	0	0	0	0		Yes	2	Yes	Yes	Yes	Yes	Cancer Council	50+
536	Self-referred	72	Land	Walking/running	70 plus	178	92	Female	non-smoker	Yes	2	29	Overweight	2.13	54						90	7	26	182	9828		Yes	10	no	0	0	0	no	0	0	Yes	3	20	10	6		Yes	2	Yes	Yes	Yes	no	Cancer Council	50+
537	Referred by GP	76	Land	Walking/running	70 plus	175	65	Female	Ex-smoker	No		21.2	normal	1.78	58						30	.5	40	20	1160		no	0	no	0	0	0	no	0	0	Yes	4	45	70	126		Yes	2	Yes	Yes	no	no	None specified no no sunscreen
538	Referred by GP	66	Aquatic	stand up paddle boarding	60 to 69 yrs	189	88	Male	Ex-smoker	Yes	14	24.6	normal	2.15	8			Intermediate			60	3	45	135	1080		no	0	no	0	0	0	no	0	0	Yes	10	50	0	0		Yes	1	Yes	no	Yes	no	Cancer Council	50+
539	Self-referred	61	Aquatic	Surfing	60 to 69 yrs	180	93	Male	non-smoker	Yes	3	28.7	Overweight	2.16	48	Intermediate	Recreational		Short board	Goofy	90	4.5	52	234	11232		Yes	70	no	0	0	0	no	0	0	Yes	9	52	50	234		Yes	1	no	Yes	Yes	no	Coles/Woolworths	50+
540	Self-referred	34	Land	Walking/running	30 to 39 yrs	168	60	Female	non-smoker	Yes	2	21.3	normal	1.67	16						60	7	52	364	5824		Yes	85	no	0	0	0	no	0	0	Yes	10	52	60	312		Yes	2	Yes	Yes	Yes	Yes	La Rosay Posay	30+
541	Referred by GP	76	Land	Walking/running	70 plus	160	70	Female	non-smoker	Yes	6	27.3	Overweight	1.76	58						60	5	52	260	15080		no	0	no	0	0	0	no	0	0	Yes	2	40	0	0		Yes	2	Yes	Yes	Yes	Yes	Neutrogena	50+
542	Self-referred	45	Land	Walking/running	40 to 49 yrs	187	83	Male	non-smoker	Yes	2	23.7	Overweight	2.08	27						60	2	52	104	2808		Yes	15	no	0	0	0	no	0	0	Yes	2	20	5	2		Yes	2	Yes	Yes	no	no	Banana Boat	50+
543	Self-referred	62	Land	Walking/running	60 to 69 yrs	160	90	Female	Ex-smoker	No		35.2	obese	2	44						30	3.5	52	182	8008		Yes	10	no	0	0	0	no	0	0	no	0	0	0	0		Yes	2	Yes	Yes	no	no	None specified no no sunscreen	Oil
544	Self-referred	68	Land	Walking/running	60 to 69 yrs	175	75	Male	non-smoker	Yes	1	24.5	normal	1.91	50						120	5	52	260	13000		no	0	no	0	0	0	no	0	0	Yes	4	52	10	20.8		Yes	2	Yes	Yes	Yes	no	Banana Boat	50+
545	Self-referred	38	Land	Walking/running	30 to 39 yrs	165	62	Female	non-smoker	Yes	10	22.8	normal	1.69	20						120	10	52	520	10400		Yes	20	no	0	0	0	no	0	0	no	0	0	0	0		Yes	2	Yes	Yes	Yes	Yes	Cancer Council	50+
546	Referred by GP	79	Land	Walking/running	70 plus	180	73	Male	non-smoker	Yes	14	22.5	normal	1.91	61						90	4	52	208	12688		Yes	10	no	0	0	0	no	0	0	Yes	4	26	75	78		Yes	2	Yes	Yes	Yes	no	Cancer Council	50+
547	Self-referred	43	Aquatic	Swimming	40 to 49 yrs	183	87	Male	non-smoker	Yes	2	26	Overweight	2.1	33						60	2	30	60	1980		no	0	Yes	4	40	160	Yes	10	16	Yes	1	20	5	1		Yes	1	no	Yes	Yes	Yes	Cancer Council	50+
548	Self-referred	36	Aquatic	Surfing	30 to 39 yrs	167	55	Female	non-smoker	No		19.7	underweight	1.6	1	Beginner	Recreational		long-board/mal	Natural	90	3	45	135	135		no	0	no	0	0	0	no	0	0	Yes	20	52	80	832		Yes	2	Yes	Yes	Yes	Yes	Cancer Council	50+
549	Self-referred	46	Aquatic	Surfing	40 to 49 yrs	160	55	Female	non-smoker	Yes	2	21.5	normal	1.56	2	Intermediate	Recreational		Mini mal	Natural	90	2	52	104	208		Yes	30	Yes	2	40	80	Yes	5	4	Yes	2.5	52	0	0		Yes	2	Yes	Yes	Yes	Yes	Cancer Council	100+
550	Self-referred	50	Aquatic	Surfing	50 to 59 yrs	155	67	Female	non-smoker	Yes	2	27.9	Overweight	1.7	46	Advanced	Recreational		Short board	Natural	120	10	52	520	23920		Yes	80	no	0	0	0	no	0	0	Yes	4.5	52	80	187.2		Yes	1	no	Yes	Yes	no	Neutrogena	50+
551	Self-referred	54	Land	Walking/running	50 to 59 yrs	171	78	Female	Smoker	Yes	2	26.7	Overweight	1.92	36						180	16	52	832	29952		Yes	70	no	0	0	0	no	0	0	no	0	0	0	0		Yes	1	no	Yes	no	no	Cancer Council	50+
552	Self-referred	54	Land	Walking/running	50 to 59 yrs	190	104	Male	Smoker	Yes	8	28.8	Overweight	2.34	36						120	14	52	728	26208		Yes	30	Yes	30	50	1500	Yes	60	900	no	0	0	0	0		Yes	2	Yes	Yes	Yes	no	Cancer Council	50+
553	Self-referred	60	Land	Walking/running	60 to 69 yrs	175	83	Male	non-smoker	Yes	14	27.1	Overweight	2.01	42						120	4	52	208	8736		Yes	40	Yes	10	48	480	Yes	30	144	Yes	10	52	20	104		Yes	2	Yes	Yes	no	no	None specified no no sunscreen
554	Referred by GP	48	Land	Walking/running	40 to 49 yrs	175	70	Female	non-smoker	Yes	3	22.9	normal	1.84	30						30	3	40	120	3600		Yes	10	no	0	0	0	no	0	0	Yes	2	52	20	20.8		Yes	2	Yes	Yes	Yes	no	None specified no no sunscreen	50+
555	Self-referred	60	Land	Walking/running	60 to 69 yrs	152	72	Female	non-smoker	Yes	2	31.2	obese	1.74	42						60	4	40	160	6720		Yes	25	no	0	0	0	no	0	0	no	0	0	0	0		Yes	2	Yes	Yes	Yes	no	Neutrogena	50+
556	Self-referred	78	Land	Walking/running	70 plus	172	81	Male	non-smoker	Yes	20	27.4	Overweight	1.97	60						180	6	50	300	18000		Yes	100	no	0	0	0	no	0	0	Yes	3	26	80	62.4		Yes	2	Yes	Yes	Yes	Yes	Cancer Council	30+
557	Self-referred	73	Land	Walking/running	70 plus	172	80	Female	Ex-smoker	Yes	1	27	Overweight	1.96	55						40	3	52	156	8580		no	0	no	0	0	0	no	0	0	no	0	0	0	0		Yes	1	no	Yes	no	no	None specified no no sunscreen
558	Self-referred	61	Land	Walking/running	60 to 69 yrs	158	61	Female	non-smoker	Yes	10	24.4	normal	1.64	43						60	50	40	2000	86000		Yes	20	no	0	0	0	no	0	0	Yes	5	40	20	40		Yes	2	Yes	Yes	Yes	Yes	Cancer Council	30+
559	Self-referred	74	Aquatic	Swimming	70 plus	172	79	Male	non-smoker	Yes	25	26.7	Overweight	1.94	60						240	4	3	12	720		Yes	100	no	0	0	0	no	0	0	Yes	10	50	50	250		Yes	1	no	Yes	no	no	None specified no no sunscreen
560	Self-referred	38	Aquatic	Surfing	30 to 39 yrs	180	95	Male	Smoker	No		29.3	Overweight	2.18	20	Advanced	Recreational		Short board	Natural	60	5	52	260	5200		Yes	50	no	0	0	0	no	0	0	Yes	6	52	50	156		Yes	1	no	Yes	Yes	no	Ella Bache	30+
561	Self-referred	35	Aquatic	Surfing	30 to 39 yrs	173	70	Male	non-smoker	Yes	2	23.4	normal	1.83	21	Advanced	Recreational		Short board	Goofy	60	3	52	156	3276		Yes	30	Yes	2	26	52	Yes	30	15.6	Yes	4	52	30	61.2		No	0	no	no	Yes	Yes	Banana Boat	30+
562	Self-referred	67	Land	Walking/running	60 to 69 yrs	202	108.4	Male	Ex-smoker	No		26.6	Overweight	2.47	49						45	7	52	364	17836		no	0	no	0	0	0	no	0	0	Yes	6	52	90	280.8		Yes	2	Yes	Yes	no	no	None specified no no sunscreen
563	Self-referred	38	Land	Walking/running	30 to 39 yrs	174	77	Female	non-smoker	No		25.4	Overweight	1.93	20						30	4	52	208	4160		Yes	20	no	0	0	0	no	0	0	no	0	0	0	0		Yes	2	Yes	Yes	Yes	Yes	Cancer Council	50+
564	Self-referred	39	Land	Walking/running	30 to 39 yrs	180	100	Male	non-smoker	Yes	2	30.9	obese	2.24	21						30	4	50	200	4200		no	0	Yes	10	50	500	Yes	50	250	Yes	5	20	50	40		Yes	2	Yes	Yes	Yes	Yes	Cancer Council	50+
565	Self-referred	59	Land	Walking/running	50 to 59 yrs	168	63	Female	Ex-smoker	Yes	7	22.3	normal	1.71	41						45	3.5	35	122.5	5022.5		no	0	no	0	0	0	no	0	0	Yes	12	45	70	378		Yes	2	Yes	Yes	Yes	no	Banana Boat	50+
566	Self-referred	32	Land	Walking/running	30 to 39 yrs	167	56.5	Female	non-smoker	Yes	2	20.3	normal	1.62	14						30	2	50	100	1400		no	0	no	0	0	0	no	0	0	Yes	4	12	50	24		Yes	1	no	Yes	Yes	no	La Rosay Posay	50+
567	Referred by GP	34	Land	Walking/running	30 to 39 yrs	163	63	Female	non-smoker	Yes	2	23.7	normal	1.69	16						35	1.5	45	67.5	1080		no	0	no	0	0	0	no	0	0	Yes	2.5	20	0	0		Yes	1	Yes	no	Yes	no	UV Natural	30+
568	Self-referred	65	Land	Walking/running	60 to 69 yrs	160	70	Female	non-smoker	No		27.3	Overweight	1.76	47						15	2	52	104	4888		no	0	no	0	0	0	no	0	0	Yes	1	52	20	10.4		Yes	2	Yes	Yes	Yes	no	Cancer Council	50+
569	Referred by GP	92	Land	Walking/running	70 plus	160	80	Female	non-smoker	No		31.3	obese	1.89	74						30	1	26	26	1924		no	0	no	0	0	0	no	0	0	no	0	0	0	0		Yes	2	Yes	Yes	Yes	Yes	None specified no no sunscreen
570	Referred by GP	61	Land	Walking/running	60 to 69 yrs	175	82	Female	non-smoker	Yes	6	26.8	Overweight	2	43						45	5	48	240	10320		no	0	no	0	0	0	no	0	0	Yes	2	15	0	0		Yes	2	Yes	Yes	Yes	Yes	Cancer Council	50+
571	Referred by GP	62	Aquatic	Swimming	60 to 69 yrs	153	76	Female	non-smoker	Yes	3	32.5	obese	1.8	44						60	5	13	65	2860		Yes	20	no	0	0	0	no	0	0	Yes	42	52	0	0		Yes	1	Yes	no	Yes	Yes	Bondi Sands	50+
572	Self-referred	54	Aquatic	Surfing	50 to 59 yrs	187	88	Male	Ex-smoker	Yes	14	25.2	Overweight	2.14	36						90	3	40	120	4320		Yes	60	Yes	20	45	900	Yes	60	540	Yes	2	30	25	15		Yes	1	no	Yes	Yes	Yes	Coles/Woolworths	50+
573	Self-referred	58	Aquatic	Surfing	50 to 59 yrs	183	95	Male	Ex-smoker	Yes	10	28.4	Overweight	2.2	30						60	4	30	120	3600		no	0	Yes	4	20	80	Yes	60	48	Yes	4	20	0	0		Yes	2	Yes	Yes	Yes	Yes	Cancer Council	50+
574	Referred by GP	65	Land	Walking/running	60 to 69 yrs	167	63	Female	non-smoker	Yes	1	22.6	normal	1.71	47						60	2	50	100	4700		no	0	no	0	0	0	no	0	0	Yes	2	6	0	0		Yes	1	Yes	no	Yes	Yes	Le Tan	30+
575	Self-referred	52	Land	Walking/running	50 to 59 yrs	186	94	Male	non-smoker	Yes	2	27.2	Overweight	2.2	34						45	2	52	104	3536		no	0	Yes	15	48	720	Yes	40	288	Yes	3	52	60	93.6		Yes	2	Yes	Yes	Yes	Yes	Banana Boat	50+
576	Self-referred	71	Land	Walking/running	70 plus	162	52	Female	non-smoker	Yes	14	19.8	underweight	1.53	53						60	7	52	364	19292		no	0	no	0	0	0	no	0	0	Yes	.5	15	0	0		Yes	1	no	Yes	no	no	Ella Bache	50+
577	Self-referred	33	Land	Walking/running	30 to 39 yrs	158	73	Female	non-smoker	Yes	2	29.2	Overweight	1.79	15						60	5	52	260	3900		Yes	50	no	0	0	0	no	0	0	Yes	30	52	80	1248		Yes	2	Yes	Yes	Yes	Yes	Le Tan	50+
578	Self-referred	37	Land	Walking/running	30 to 39 yrs	167	82	Male	non-smoker	Yes	10	29.4	Overweight	1.95	19						120	2	20	40	760		Yes	20	Yes	38	46	1748	Yes	60	1048.8	Yes	10	20	60	120		Yes	2	Yes	Yes	Yes	Yes	Banana Boat	50+
579	Self-referred	76	Land	Walking/running	70 plus	165	60	Male	Smoker	Yes	20	22	normal	1.66	58						60	42	52	2184	126672		no	0	no	0	0	0	no	0	0	no	0	0	0	0		Yes	1	no	Yes	no	no	None specified no no sunscreen	Oil
580	Self-referred	76	Land	Walking/running	70 plus	180	84	Male	non-smoker	Yes	2	25.9	Overweight	2.05	58						60	5	20	100	5800		no	0	no	0	0	0	no	0	0	no	0	0	0	0		Yes	2	Yes	Yes	Yes	Yes	Nivia	50+
581	Self-referred	39	Land	Walking/running	30 to 39 yrs	162	54	Female	non-smoker	Yes	6	20.6	normal	1.56	21						60	4	52	208	4368		no	0	no	0	0	0	no	0	0	Yes	2	52	20	20.8		Yes	2	Yes	Yes	Yes	Yes	Banana Boat	30+
582	Self-referred	41	Land	Walking/running	40 to 49 yrs	176	92	Female	Smoker	No		29.7	Overweight	2.12	23						60	4	45	180	4140		Yes	10	no	0	0	0	no	0	0	no	0	0	0	0		Yes	2	Yes	Yes	Yes	Yes	Cancer Council	50+
583	Referred by GP	28	Aquatic	Surfing	18 to 29 yrs	180	85	Male	non-smoker	No		26.2	Overweight	2.06	7						120	4	40	160	1120		Yes	30	Yes	2	10	20	Yes	10	2	Yes	4	52	20	41.6		Yes	1	no	Yes	no	no	None specified no no sunscreen
584	Self-referred	33	Aquatic	Surfing	30 to 39 yrs	190	75	Male	non-smoker	Yes	2	20.8	normal	1.99	20	Advanced	Recreational		long-board/mal	Natural	90	2	15	30	600		Yes	25	Yes	36	48	1728	Yes	60	1036.8	Yes	20	40	10	80		Yes	1	no	Yes	Yes	Yes	La Rosay Posay	50+
585	Self-referred	33	Land	Walking/running	30 to 39 yrs	158	77	Female	non-smoker	No		30.8	obese	1.84	15						30	15	6	90	1350		Yes	10	no	0	0	0	no	0	0	no	0	0	0	0		No	0	no	no	Yes	no	Young Living	50+
586	Self-referred	33	Land	Walking/running	30 to 39 yrs	175	72	Male	non-smoker	Yes	1	23.5	normal	1.87	15						30	10	6	60	900		Yes	80	Yes	30	48	1440	Yes	60	864	Yes	2	10	0	0		Yes	2	Yes	Yes	Yes	Yes	Young Living	50+
587	Referred by GP	81	Land	Walking/running	70 plus	180	99.8	Male	Ex-smoker	Yes	1	30.8	obese	2.23	63						60	5	52	260	16380		Yes	50	Yes	1	52	52	Yes	10	5.2	no	0	0	0	0		Yes	2	Yes	Yes	no	no	None specified no no sunscreen
588	Referred by GP	62	Land	Walking/running	60 to 69 yrs	160	82	Female	non-smoker	No		32	obese	1.91	44						30	1	15	15	660		no	0	no	0	0	0	no	0	0	no	0	0	0	0		Yes	2	Yes	Yes	Yes	Yes	Cancer Council	50+
589	Referred by GP	72	Land	Walking/running	70 plus	165	60	Female	Ex-smoker	Yes	5	22	normal	1.66	54						60	7	52	364	19656		Yes	50	no	0	0	0	no	0	0	no	0	0	0	0		Yes	2	Yes	Yes	Yes	no	Cancer Council	50+
590	Self-referred	54	Aquatic	stand up paddle boarding	50 to 59 yrs	170	76	Female	non-smoker	Yes	7	26.3	Overweight	1.89	30			Beginner			120	6	52	312	9360		Yes	20	no	0	0	0	no	0	0	Yes	3	52	20	31.2		Yes	1	Yes	no	Yes	Yes	Nivia	50+
591	Self-referred	46	Aquatic	stand up paddle boarding	40 to 49 yrs	173	84	Male	non-smoker			28.1	Overweight	2.01	5			Advanced			120	10	12	120	600		Yes	50	Yes	10	42	420	Yes	90	378	Yes	10	50	50	250		Yes	2	Yes	Yes	Yes	no	Cancer Council	30+
592	Self-referred	63	Aquatic	stand up paddle boarding	60 to 69 yrs	175	87	Male	non-smoker			28.4	Overweight	2.06	10			Beginner			60	1	20	20	200		Yes	100	Yes	80	40	3200	Yes	60	1920	Yes	2	40	80	64		Yes	2	Yes	Yes	Yes	Yes	Nivia	50+
593	Self-referred	51	Aquatic	stand up paddle boarding	50 to 59 yrs	172	65	Female	non-smoker			22	normal	1.76	8			Advanced			150	5	52	260	2080		Yes	25	Yes	40	52	2080	Yes	20	416	no	0	0	0	0		Yes	2	Yes	Yes	Yes	Yes	Invisible Zinc	50+
594	Self-referred	23	Aquatic	Swimming	18 to 29 yrs	174	65	Male	non-smoker	No		21.5	normal	1.77	8						60	2	45	90	720		Yes	70	Yes	.5	20	10	Yes	30	3	Yes	4	50	10	20		No	0	no	no	no	no	None specified no no sunscreen	Oil
595	Self-referred	75	Aquatic	Swimming	70 plus	169	71	Female	non-smoker	Yes	2	24.9	normal	1.83	70						75	7	50	350	24500		no	0	no	0	0	0	no	0	0	Yes	2	52	0	0		Yes	2	Yes	Yes	Yes	Yes	Cancer Council	50+
596	Self-referred	57	Aquatic	Swimming	50 to 59 yrs	200	101	Male	non-smoker	Yes	12	25.3	Overweight	2.37	30						40	4	52	204	6120		Yes	100	no	0	0	0	no	0	0	Yes	1	52	100	52		No	0	no	no	no	no	Coles/Woolworths	50+
597	Self-referred	23	Aquatic	Swimming	18 to 29 yrs	183	74	Male	Ex-smoker	Yes	20	22.1	normal	1.94	13						60	4	36	144	1872		Yes	100	Yes	30	26	780	Yes	70	546	Yes	10	52	40	208		No	0	no	no	Yes	Yes	Cancer Council	50+
598	Self-referred	36	Aquatic	Swimming	30 to 39 yrs	163	72	Female	non-smoker	No		27.1	Overweight	1.81	10						90	3	15	45	450		Yes	90	no	0	0	0	no	0	0	Yes	5	52	25	65		Yes	1	no	Yes	Yes	Yes	Banana Boat	50+
599	Self-referred	45	Aquatic	Swimming	40 to 49 yrs	165	110	Female	Smoker	No		40.4	obese	2.25	15						120	50	35	1750	26250		Yes	10	no	0	0	0	no	0	0	Yes	5	40	10	20		Yes	2	Yes	Yes	Yes	Yes	Hamilton	50+
600	Self-referred	30	Aquatic	Surfing	30 to 39 yrs	165	60	Female	non-smoker	Yes	5	22	normal	1.66	25	Advanced	Recreational		Short board	Natural	60	5	52	260	6500		Yes	40	no	0	0	0	no	0	0	Yes	12	52	30	187.2		Yes	2	Yes	Yes	no	no	None specified no no sunscreen
601	Self-referred	32	Aquatic	Surfing	30 to 39 yrs	175	76	Female	non-smoker	No		24.8	normal	1.92	3	Intermediate	Recreational		Short board	Goofy	120	10	45	450	1350		Yes	50	Yes	10	50	500	Yes	20	100	Yes	12	52	50	312		No	0	no	no	Yes	no	Surf Mud	50+
602	Self-referred	61	Aquatic	Surfing	60 to 69 yrs	168	66	Male	non-smoker	Yes	20	23.4	normal	1.75	20	Intermediate	Recreational		Short board	Natural	90	4	52	208	4160		Yes	50	no	0	0	0	no	0	0	Yes	10	52	60	260		Yes	2	Yes	Yes	Yes	Yes	Aqua Sun	50+
603	Self-referred	53	Aquatic	Surfing	50 to 59 yrs	166	64	Female	non-smoker	Yes	3	23.2	normal	1.72	10	Beginner	Recreational		long-board/mal	Goofy	90	5	50	250	2500		Yes	70	no	0	0	0	no	0	0	Yes	15	52	75	585		Yes	1	no	Yes	Yes	Yes	None specified no no sunscreen	50+
604	Self-referred	60	Aquatic	Surfing	60 to 69 yrs	178	66	Male	non-smoker	Yes	12	20.8	normal	1.81	40	Intermediate	Recreational		Short board	Goofy	90	5	52	260	10400		Yes	20	Yes	40	48	1920	Yes	25	480	Yes	5	52	25	65		Yes	2	Yes	Yes	Yes	Yes	Cancer Council	50+
605	Self-referred	62	Aquatic	Surfing	60 to 69 yrs	185	95	Male	Ex-smoker	Yes	14	27.8	Overweight	2.21	55	Advanced	Competitive (local board rider)		Short board		60	3	52	156	8580		Yes	10	Yes	2	52	104	Yes	20	20.8	Yes	12	52	5	31.2		No	0	no	no	Yes	no	None specified no no sunscreen	50+
606	Self-referred	46	Aquatic	Surfing	40 to 49 yrs	188	90	Male	non-smoker	Yes	1	25.5	Overweight	2.17	20	Intermediate	Recreational		Short board	Goofy	60	4	52	208	4160		Yes	30	no	0	0	0	no	0	0	Yes	2	52	10	10.4		Yes	1	no	Yes	Yes	Yes	Banana Boat	50+
607	Self-referred	49	Aquatic	Surfing	40 to 49 yrs	187	74	Male	Smoker	Yes	7	21.2	normal	1.96	15	Intermediate	Recreational		Short board	Natural	60	2	52	104	1560		Yes	5	Yes	50	52	2600	Yes	50	1300	Yes	2	52	0	0		Yes	2	Yes	Yes	Yes	Yes	Banana Boat	50+
608	Self-referred	51	Aquatic	Surfing	50 to 59 yrs	175	76	Male	Ex-smoker	No		24.8	normal	1.92	40	Intermediate	Recreational		Short board	Goofy	60	1	52	52	2080		no	0	Yes	40	48	1920	Yes	5	96	Yes	8	13	100	104		Yes	1	no	Yes	Yes	no	Moo Goo	50+
609	Self-referred	39	Aquatic	Surfing	30 to 39 yrs	171	70	Female	non-smoker	Yes	1	23.9	normal	1.82	20	Intermediate	Recreational		long-board/mal	Natural	120	4	20	80	1600		no	0	no	0	0	0	no	0	0	no	0	0	0	0		Yes	2	Yes	Yes	Yes	Yes	La Rosay Posay	50+
610	Self-referred	39	Aquatic	Surfing	30 to 39 yrs	180	80	Male	non-smoker	No		24.7	normal	2	10	Intermediate	Recreational		Short board	Natural	60	5	52	260	2600		Yes	5	no	0	0	0	no	0	0	Yes	2	52	90	93.6		No	0	no	no	no	no	None specified no no sunscreen
611	Self-referred	48	Aquatic	Surfing	40 to 49 yrs	176	80	Male	non-smoker	Yes	10	25.8	Overweight	1.98	30	Advanced	Recreational		Short board	Goofy	60	7	40	280	8400		no	0	Yes	30	50	1500	Yes	10	150	no	0	0	0	0		Yes	1	no	Yes	Yes	Yes	None specified no no sunscreen	50+
612	Self-referred	48	Aquatic	Surfing	40 to 49 yrs	181	82	Male	non-smoker	Yes	15	25	normal	2.03	36	Advanced	Recreational		Short board	Goofy	120	10	52	520	18720		Yes	40	Yes	5	48	240	Yes	50	120	Yes	5	40	10	20		Yes	1	no	Yes	Yes	Yes	Cancer Council	50+
613	Self-referred	61	Aquatic	Surfing	60 to 69 yrs	157	55	Female	non-smoker	No		22.3	normal	1.55	46	Intermediate	Recreational		Short board	Natural	120	3	52	156	7176		no	0	no	0	0	0	no	0	0	Yes	5	52	0	0		Yes	2	Yes	Yes	Yes	Yes	La Rosay Posay	50+
614	Referred by GP	74	Aquatic	Surfing	70 plus	175	80	Male	Ex-smoker	Yes	3	26.1	Overweight	1.97	10	Intermediate	Recreational		long-board/mal	Goofy	90	3	40	120	1200		Yes	90	no	0	0	0	no	0	0	Yes	6.5	40	100	260		No	0	no	no	Yes	Yes	None specified no no sunscreen	50+
615	Self-referred	46	Aquatic	Surfing	40 to 49 yrs	180	94	Male	non-smoker	Yes	30	29	Overweight	2.17	30	Advanced	Recreational		Short board	Natural	120	5	30	150	4500		Yes	90	Yes	50	48	2400	Yes	100	2400	no	0	0	0	0		Yes	1	no	Yes	Yes	no	Cancer Council	50+
616	Self-referred	44	Aquatic	Surfing	40 to 49 yrs	178	80	Male	non-smoker	Yes	6	25.3	Overweight	1.99	60	Advanced	Recreational		Short board	Natural	60	4	40	160	9600		Yes	10	Yes	40	48	1920	Yes	10	192	Yes	2	40	10	8		Yes	1	no	Yes	Yes	Yes	Seagull Milk	50+
617	Self-referred	66	Aquatic	Surfing	60 to 69 yrs	180	79	Male	Ex-smoker	No		24.4	normal	1.99	60	Advanced	Recreational		Short board		120	20	52	1040	62400		no	0	no	0	0	0	no	0	0	no	0	0	0	0		Yes	1	no	Yes	Yes	no	None specified no no sunscreen	50+
618	Self-referred	62	Land	Walking/running	60 to 69 yrs	161	50	Female	non-smoker	Yes	6	19.3	underweight	1.5	44						120	8	40	320	14080		Yes	40	no	0	0	0	no	0	0	no	0	0	0	0		Yes	1	no	Yes	Yes	Yes	Banana Boat	50+
619	Self-referred	72	Aquatic	Surfing	70 plus	179	95	Male	non-smoker	Yes	10	29.7	Overweight	2.17	54						60	5	26	130	7020		no	0	no	0	0	0	no	0	0	no	0	0	0	0		Yes	2	Yes	Yes	Yes	no	Cancer Council	15+
620	Self-referred	37	Land	Walking/running	30 to 39 yrs	167	58	Female	non-smoker	Yes	2	20.8	normal	1.64	19						60	5	46	230	4370		Yes	10	no	0	0	0	no	0	0	Yes	3	40	100	120		Yes	1	Yes	no	Yes	no	Feel good inc	50+
621	Self-referred	51	Land	Walking/running	50 to 59 yrs	193	126	Male	Ex-smoker	Yes	1	33.8	obese	2.6	33						60	5	50	250	8250		Yes	10	Yes	28	50	1400	Yes	10	140	Yes	5	50	10	25		Yes	2	Yes	Yes	Yes	Yes	Le Tan	30+
622	Self-referred	62	Land	Walking/running	60 to 69 yrs	163	86	Female	non-smoker	Yes	1	32.4	obese	1.97	44						30	2	52	104	4576		no	0	no	0	0	0	no	0	0	Yes	2	4	0	0		Yes	2	Yes	Yes	no	no	Nivia	50+
623	Self-referred	34	Land	Walking/running	30 to 39 yrs	147	48	Female	non-smoker	No		22.2	normal	1.4	16						60	2	52	104	1664		no	0	Yes	50	52	2600	Yes	100	2600	no	0	0	0	0		Yes	2	Yes	Yes	Yes	no	None specified no no sunscreen	50+
624	Self-referred	70	Land	Walking/running	70 plus			Male	Ex-smoker	Yes	20				52						60	4	50	200	10400		no	0	no	0	0	0	no	0	0	Yes	8	50	70	280		Yes	2	Yes	Yes	no	no	None specified no no sunscreen	30+
625	Self-referred	59	Land	Walking/running	50 to 59 yrs	163	61	Female	non-smoker	Yes	10	23	normal	1.66	41						45	3	52	156	6396		no	0	no	0	0	0	no	0	0	Yes	2	10	50	10		Yes	2	Yes	Yes	Yes	Yes	None specified no no sunscreen	50+
626	Self-referred	49	Land	Walking/running	40 to 49 yrs	180	86	Male	non-smoker	Yes	14	26.5	Overweight	2.07	31						60	7	52	364	11284		Yes	50	no	0	0	0	no	0	0	Yes	16	26	100	416		Yes	2	Yes	Yes	Yes	Yes	Banana Boat	50+
627	Self-referred	58	Land	Walking/running	50 to 59 yrs	167	96	Male	Smoker	Yes	10	34.4	obese	2.11	30						15	2	40	80	2400		Yes	20	Yes	16	40	640	Yes	5	32	no	0	0	0	0		Yes	2	Yes	Yes	Yes	no	Cancer Council	30+
628	Self-referred	31	Land	Walking/running	30 to 39 yrs	177	67	Female	non-smoker	No		21.4	normal	1.81	13						45	3	40	120	1560		no	0	no	0	0	0	no	0	0	Yes	8	52	50	204		Yes	2	Yes	Yes	Yes	no	Feel good inc	50+
629	Self-referred	47	Land	Walking/running	40 to 49 yrs	164	48	Female	non-smoker	No		17.9	underweight	1.48	29						30	4	52	208	6032		Yes	10	no	0	0	0	no	0	0	Yes	2	52	10	10.4		Yes	2	Yes	Yes	Yes	Yes	Eco by Sonya Driver	30+
630	Self-referred	62	Land	Walking/running	60 to 69 yrs	168	93	Female	Ex-smoker	Yes	35	33	obese	2.08	44						40	3	40	120	5280		no	0	no	0	0	0	no	0	0	no	0	0	0	0		Yes	2	Yes	Yes	no	no	None specified no no sunscreen
631	Self-referred	32	Land	Walking/running	30 to 39 yrs	163	60	Female	non-smoker	Yes	1	22.6	normal	1.65	14						50	6	52	312	4368		no	0	no	0	0	0	no	0	0	Yes	2	52	100	104		Yes	2	Yes	Yes	no	no	Cancer Council	50+
632	Self-referred	37	Land	Walking/running	30 to 39 yrs	175	59	Female	non-smoker	No		19.3	underweight	1.69	19						60	3	40	120	2280		no	0	Yes	30	52	1560	no	0	0	Yes	2	40	100	80		Yes	2	Yes	Yes	Yes	Yes	Cancer Council	50+
633	Self-referred	69	Land	Walking/running	60 to 69 yrs	155	70	Female	Ex-smoker	No		29.1	Overweight	1.74	51						30	1	48	48	2448		no	0	no	0	0	0	no	0	0	no	0	0	0	0		Yes	2	Yes	Yes	Yes	no	Cancer Council	50+
634	Self-referred	34	Land	Walking/running	30 to 39 yrs	185	80	Male	non-smoker	Yes	4	23.4	normal	2.03	16						90	1.5	40	60	960		no	0	no	0	0	0	no	0	0	Yes	1	26	0	0		Yes	2	Yes	Yes	Yes	Yes	Le Tan	50+
635	Self-referred	45	Land	Walking/running	40 to 49 yrs	164	61	Female	non-smoker	Yes	2	22.7	normal	1.67	27						50	4	52	208	5616		no	0	no	0	0	0	no	0	0	Yes	3	25	80	60		Yes	2	Yes	Yes	Yes	no	Feel good inc	50+
636	Self-referred	26	Land	Walking/running	18 to 29 yrs	168	53	Female	non-smoker	No		18.8	underweight	1.57	8						60	3	47	141	1128		Yes	20	Yes	38	47	1786	no	0	0	no	0	0	0	0		Yes	2	Yes	Yes	Yes	Yes	Cancer Council	50+
637	Self-referred	51	Land	Walking/running	50 to 59 yrs	182	95	Male	non-smoker	Yes	15	28.7	Overweight	2.19	33						40	6	52	312	10296		no	0	Yes	50	50	2500	Yes	15	375	Yes	3	52	30	156		Yes	2	Yes	Yes	Yes	no	Coles/Woolworths	50+
638	Self-referred	46	Land	Walking/running	40 to 49 yrs	178	75	Female	non-smoker	No		23.7	normal	1.93	28						40	6	52	312	8736		no	0	Yes	50	52	2600	no	0	0	no	0	0	0	0		Yes	2	Yes	Yes	Yes	Yes	Cancer Council	50+
639	Self-referred	81	Land	Walking/running	70 plus	157	63	Female	non-smoker	No		25.6	Overweight	1.66	63						60	7	52	364	22932		no	0	no	0	0	0	no	0	0	no	0	0	0	0		Yes	2	Yes	Yes	Yes	no	None specified no no sunscreen	50+
640	Self-referred	54	Land	Walking/running	50 to 59 yrs	180	80	Male	non-smoker	Yes	1	24.7	normal	2	36						45	5	26	130	4680		no	0	Yes	50	50	2500	Yes	100	2500	Yes	5	50	50	125		Yes	2	Yes	Yes	Yes	no	Cancer Council	30+
641	Self-referred	38	Land	Walking/running	30 to 39 yrs	162	67	Female	non-smoker	Yes	7	25.5	Overweight	1.74	20						90	12	52	624	12480		Yes	50	no	0	0	0	no	0	0	Yes	12	52	50	312		Yes	2	Yes	Yes	Yes	no	Le Tan	30+
642	Self-referred	39	Land	Walking/running	30 to 39 yrs	165	60	Female	non-smoker	Yes	2	22	normal	1.66	21						60	2	52	104	2184		no	0	Yes	1	40	40	Yes	100	40	Yes	2	52	30	31.2		Yes	2	Yes	Yes	Yes	no	Banana Boat	50+
643	Self-referred	36	Land	Walking/running	30 to 39 yrs	160	45	Female	non-smoker	Yes	1	17.6	underweight	1.41	18						45	5	26	130	2340		no	0	no	0	0	0	no	0	0	Yes	2	20	0	0		Yes	2	Yes	Yes	Yes	no	Ripcurl	50+
644	Self-referred	26	Land	Walking/running	18 to 29 yrs	183	68	Male	non-smoker	No		20.3	normal	1.86	8						60	7	52	364	2912		Yes	10	no	0	0	0	no	0	0	Yes	3	52	10	15.6		Yes	2	Yes	Yes	Yes	Yes	Cancer Council	50+
645	Self-referred	65	Land	Walking/running	60 to 69 yrs	168	70	Female	non-smoker	Yes	1	24.8	normal	1.81	47						45	5	50	250	11750		no	0	no	0	0	0	no	0	0	Yes	1	25	100	25		Yes	2	Yes	Yes	Yes	Yes	Cancer Council	50+
646	Self-referred	83	Land	Walking/running	70 plus	172	65	Male	non-smoker	Yes	2	22	normal	1.76	65						45	3	52	156	10140		no	0	no	0	0	0	no	0	0	no	0	0	0	0		Yes	2	Yes	Yes	Yes	no	Cancer Council	50+
647	Self-referred	43	Land	Walking/running	40 to 49 yrs	165	75	Female	non-smoker	Yes	3	27.6	Overweight	1.85	25						60	2	52	104	2600		no	0	no	0	0	0	no	0	0	no	0	0	0	0		Yes	2	Yes	Yes	Yes	no	Cancer Council	30+
648	Self-referred	45	Land	Walking/running	40 to 49 yrs	160	52	Female	non-smoker	Yes	4	20.3	normal	1.52	27						30	4	52	208	5616		Yes	20	no	0	0	0	no	0	0	no	0	0	0	0		Yes	2	Yes	Yes	Yes	Yes	Piz Buin	30+
649	Self-referred	64	Land	Walking/running	60 to 69 yrs	160	63	Female	Ex-smoker	No		24.6	normal	1.67	46						50	4	48	192	8832		no	0	Yes	1	48	48	no	0	0	Yes	3	48	0	0		Yes	2	Yes	Yes	Yes	Yes	La Rosay Posay	50+
650	Self-referred	50	Land	Walking/running	50 to 59 yrs	165	58	Female	non-smoker	Yes	2	21.3	normal	1.63	32						40	12	52	624	19968		no	0	no	0	0	0	no	0	0	no	0	0	0	0		Yes	2	Yes	Yes	Yes	Yes	Cancer Council	50+
651	Self-referred	43	Land	Walking/running	40 to 49 yrs	176	74	Female	non-smoker	No		23.9	normal	1.9	25						60	5	52	260	6500		no	0	no	0	0	0	no	0	0	Yes	4	52	50	104		Yes	2	Yes	Yes	Yes	Yes	La Rosay Posay	50+
652	Self-referred	56	Land	Walking/running	50 to 59 yrs	170	84	Female	non-smoker	Yes	2	29.1	normal	1.99	38						60	7	52	364	13832		Yes	50	no	0	0	0	no	0	0	Yes	7	50	50	175		Yes	1	no	Yes	Yes	Yes	Hawaiian Tropioc	50+
653	Referred by GP	77	Land	Walking/running	70 plus	175	85	Male	non-smoker	Yes	6	27.8	Overweight	2.03	59						80	6	50	300	17700		no	0	no	0	0	0	no	0	0	Yes	4	50	0	0		Yes	2	Yes	Yes	Yes	no	Nivia	15+
654	Self-referred	57	Land	Walking/running	50 to 59 yrs	178	95	Male	Ex-smoker	No		30	Overweight	2.17	39						30	3	50	150	5850		Yes	5	no	0	0	0	no	0	0	Yes	5	50	5	12.5		Yes	2	Yes	Yes	Yes	no	Cetaphil	50+
655	Self-referred	66	Land	Walking/running	60 to 69 yrs	178	79	Male	non-smoker	No		24.9	normal	1.98	48						50	8	52	416	19968		no	0	no	0	0	0	no	0	0	Yes	2	52	5	5.2		Yes	2	Yes	Yes	Yes	no	Cancer Council	50+
656	Self-referred	62	Land	Walking/running	60 to 69 yrs	160	53	Female	non-smoker	No		20.7	normal	1.53	44						120	6	52	316	13904		no	0	no	0	0	0	no	0	0	no	0	0	0	0		Yes	2	Yes	Yes	Yes	Yes	Cancer Council	50+
657	Self-referred	67	Land	Walking/running	60 to 69 yrs	180	75	Male	Ex-smoker	Yes	12	23.2	normal	1.94	49						270	9	51	459	22491		Yes	50	no	0	0	0	no	0	0	no	0	0	0	0		Yes	2	Yes	Yes	Yes	no	None specified no no sunscreen	50+
658	Self-referred	37	Land	Walking/running	30 to 39 yrs	163	65	Female	non-smoker	Yes	2	24.5	normal	1.72	19						40	2.5	40	100	1900		no	0	Yes	5	40	200	Yes	10	20	Yes	2	40	0	0		Yes	2	Yes	Yes	Yes	Yes	La Rosay Posay	50+
659	Referred by GP	53	Land	Walking/running	50 to 59 yrs	165	64	Female	Smoker	Yes	10	23.5	normal	1.71	35						15	4	40	160	5600		Yes	40	no	0	0	0	no	0	0	Yes	2	20	30	12		Yes	1	no	Yes	Yes	Yes	Neutrogena	50+
660	Self-referred	88	Land	Walking/running	70 plus	178	120	Male	non-smoker	No		37.9	obese	2.44	70						60	7	52	364	25480		Yes	50	no	0	0	0	no	0	0	no	0	0	0	0		Yes	2	Yes	Yes	no	no	None specified no no sunscreen
661	Referred by GP	69	Land	Walking/running	60 to 69 yrs	178	90	Male	non-smoker	Yes	4	28.4	Overweight	2.11	51						30	6	49	294	14994		no	0	Yes	60	51	3060	Yes	15	459	no	0	0	0	0		Yes	2	Yes	Yes	Yes	Yes	Mecca	50+
662	Self-referred	53	Land	Walking/running	50 to 59 yrs	180	88	Male	non-smoker	Yes	6	27.2	Overweight	2.1	35						60	7	52	364	12740		no	0	no	0	0	0	no	0	0	Yes	2	20	50	20		Yes	1	Yes	no	Yes	Yes	Nivia	50+
663	Self-referred	64	Land	Walking/running	60 to 69 yrs	161	74	Female	non-smoker	No		28.6	Overweight	1.82	46						60	6	52	312	14352		no	0	no	0	0	0	no	0	0	no	0	0	0	0		Yes	2	Yes	Yes	Yes	Yes	Sunsense	50+
664	Self-referred	23	Land	Walking/running	18 to 29 yrs	155	55	Female	non-smoker	Yes	1	22.9	normal	1.54	5						30	3	50	150	750		Yes	90	Yes	3	52	156	Yes	80	124.8	no	0	0	0	0		Yes	1	no	Yes	Yes	no	Nivia	30+
665	Self-referred	45	Land	Walking/running	40 to 49 yrs	177	97	Male	Ex-smoker	Yes	10	31	obese	2.18	27						60	3	40	120	3240		Yes	50	Yes	5	46	230	Yes	75	172.5	Yes	2	30	50	30		Yes	1	no	Yes	Yes	Yes	Nivia	50+
666	Self-referred	62	Land	Walking/running	60 to 69 yrs	172	80	Male	Ex-smoker	Yes	30	27	Overweight	1.96	44						240	10	30	300	13200		Yes	50	Yes	20	25	500	Yes	20	100	Yes	3	16	10	4.8		Yes	1	Yes	no	Yes	Yes	Cancer Council	50+
667	Self-referred	31	Land	Walking/running	30 to 39 yrs	175	90	Female	non-smoker	Yes	5	29.4	Overweight	2.09	13						30	5	52	260	3380		Yes	100	no	0	0	0	no	0	0	no	0	0	0	0		Yes	2	Yes	Yes	Yes	no	None specified no no sunscreen	50+
668	Self-referred	59	Land	Walking/running	50 to 59 yrs	183	101	Male	Ex-smoker	No		30.2	obese	2.27	41						180	3	50	150	6150		Yes	70	Yes	20	45	900	Yes	20	180	Yes	10	50	20	100		Yes	2	Yes	Yes	Yes	no	None specified no no sunscreen	50+
669	Referred by GP	39	Land	Walking/running	30 to 39 yrs	180	120	Male	non-smoker	Yes	22	37	obese	2.45	21						60	7	40	280	5880		Yes	20	Yes	6	40	240	Yes	60	144	Yes	3	40	20	24		Yes	2	Yes	Yes	Yes	Yes	Banana Boat	50+
670	Self-referred	38	Land	Walking/running	30 to 39 yrs	158	88	Female	non-smoker	Yes	2	35.3	obese	1.97	20						30	2	45	90	1800		Yes	10	Yes	1	48	48	Yes	2	.96	Yes	2	52	5	5.2		Yes	1	Yes	no	no	no	None specified no no sunscreen
671	Referred by GP	35	Aquatic	Surfing	30 to 39 yrs	182	82	Male	non-smoker	Yes	40	24.8	normal	2.04	10	Intermediate	Recreational		Short board	Natural	60	3	52	156	1560		Yes	20	Yes	40	40	1600	Yes	60	960	Yes	10	52	10	52		No	0	no	no	Yes	no	Feel good inc	50+
672	Self-referred	53	Aquatic	Surfing	50 to 59 yrs	177	78	Male	non-smoker	No		24.9	normal	1.96	15	Intermediate	Recreational		Short board	Natural	60	4	30	120	1800		no	0	Yes	40	48	1920	Yes	5	96	Yes	3	40	0	0		Yes	1	no	Yes	Yes	no	Cancer Council	30+
673	Self-referred	68	Land	Walking/running	60 to 69 yrs	174	90	Male	non-smoker	Yes	6	29.7	Overweight	2.09	50						60	7	52	364	18200		no	0	no	0	0	0	no	0	0	Yes	30	6	90	162		Yes	2	Yes	Yes	Yes	no	Banana Boat	50+
674	Self-referred	88	Land	Walking/running	70 plus	165	52	Female	non-smoker	No		19.1	underweight	1.54	70						30	2.5	52	130	9100		no	0	no	0	0	0	no	0	0	no	0	0	0	0		Yes	2	Yes	Yes	no	no	None specified no no sunscreen
675	Self-referred	53	Land	Walking/running	50 to 59 yrs	174	74	Female	non-smoker	Yes	4	24.4	normal	1.89	35						60	10	52	520	18200		no	0	no	0	0	0	no	0	0	Yes	1	5	100	5		Yes	2	Yes	Yes	Yes	Yes	La Rosay Posay	50+
676	Referred by GP	82	Land	Walking/running	70 plus	167.5	60	Female	non-smoker	No		21.4	normal	1.67	64						45	3	52	156	9984		no	0	no	0	0	0	no	0	0	no	0	0	0	0		Yes	2	Yes	Yes	Yes	Yes	Cancer Council	30+
677	Referred by GP	69	Land	Walking/running	60 to 69 yrs	165	53	Female	non-smoker	No		19.5	underweight	1.56	51						40	7	50	350	17850		Yes	20	no	0	0	0	no	0	0	no	0	0	0	0		Yes	1	no	Yes	Yes	no	Natio	30+
678	Self-referred	67	Land	Walking/running	60 to 69 yrs	154	68	Female	non-smoker	No		28.7	Overweight	1.71	49						120	10	52	520	25480		no	0	no	0	0	0	no	0	0	Yes	5	50	0	0		Yes	2	Yes	Yes	Yes	no	Cancer Council	30+
679	Self-referred	44	Land	Walking/running	40 to 49 yrs	162	62	Female	non-smoker	Yes	20	23.6	normal	1.67	26						120	6	40	240	6240		Yes	20	no	0	0	0	no	0	0	no	0	0	0	0		Yes	2	Yes	Yes	Yes	Yes	Neutrogena	50+
680	Referred by GP	33	Land	Walking/running	30 to 39 yrs	183	96	Male	non-smoker	Yes	1	28.7	Overweight	2.21	15						30	4	40	160	2400		Yes	5	Yes	40	49	1960	Yes	10	196	Yes	1	2	50	1		Yes	2	Yes	Yes	Yes	no	Cancer Council	50+
681	Self-referred	39	Land	Walking/running	30 to 39 yrs	176	65	Male	non-smoker	Yes	4	21	normal	1.78	21						60	4	52	208	4368		Yes	10	Yes	10	52	520	Yes	50	260	Yes	4	35	100	140		Yes	2	Yes	Yes	Yes	Yes	Cancer Council	50+
682	Self-referred	46	Land	Walking/running	40 to 49 yrs	183	97	Male	non-smoker	Yes	5	29	Overweight	2.22	28						60	3	52	156	4368		Yes	20	Yes	4	44	176	Yes	5	8.8	Yes	6	52	80	249.6		Yes	2	Yes	Yes	Yes	no	Cancer Council	50+
683	Self-referred	53	Land	Walking/running	50 to 59 yrs	167	92	Female	Ex-smoker	Yes	12	33	obese	2.07	35						45	7	2	14	490		no	0	no	0	0	0	no	0	0	Yes	1	16	0	0		Yes	1	no	Yes	Yes	Yes	Cancer Council	50+
684	Referred by GP	66	Land	Walking/running	60 to 69 yrs	177	80	Male	non-smoker	No		25.5	Overweight	1.98	48						60	6	52	312	14976		Yes	20	no	0	0	0	no	0	0	no	0	0	0	0		Yes	2	Yes	Yes	Yes	no	Neutrogena	50+
685	Self-referred	39	Land	Walking/running	30 to 39 yrs	183	92	Male	non-smoker	No		27.5	Overweight	2.16	21						40	2	52	104	2184		Yes	70	no	0	0	0	no	0	0	Yes	1	52	70	36.4		Yes	2	Yes	Yes	Yes	Yes	Hawaiian Tropioc	30+
686	Self-referred	39	Aquatic	Surfing	30 to 39 yrs	156	58	Female	non-smoker	Yes	3	23.8	normal	1.59	12	Intermediate	Recreational		Short board	Natural	120	4	40	160	1920		Yes	50	Yes	2	40	80	Yes	100	80	Yes	5	52	10	26		Yes	1	no	Yes	Yes	Yes	Cancer Council	100+
687	Self-referred	39	Aquatic	Swimming	30 to 39 yrs	163	65	Female	non-smoker	Yes	6	24.5	normal	1.72	33						120	2	12	24	792		Yes	50	no	0	0	0	no	0	0	no	0	0	0	0		Yes	1	no	Yes	Yes	Yes	Cancer Council	50+
688	Self-referred	69	Aquatic	Swimming	60 to 69 yrs	183	86	Male	non-smoker	Yes	15	25.7	Overweight	2.09	69						60	5	10	50	3450		Yes	20	Yes	2	30	60	Yes	10	6	Yes	2	20	20	8		Yes	2	Yes	Yes	Yes	Yes	Cancer Council	50+
689	Self-referred	68	Aquatic	Swimming	60 to 69 yrs	170	70	Female	non-smoker	Yes	4	24.2	normal	1.82	40						60	3	30	90	3600		Yes	100	no	0	0	0	no	0	0	Yes	4	20	100	80		Yes	1	Yes	no	Yes	no	Cancer Council	50+
690	Self-referred	62	Aquatic	Surfing	60 to 69 yrs	177	76	Male	Ex-smoker	Yes	4	24.3	normal	1.93	44						60	5	52	260	11440		Yes	40	no	0	0	0	no	0	0	no	0	0	0	0		Yes	1	no	Yes	Yes	no	None specified no no sunscreen	50+
691	Referred by GP	54	Aquatic	Surfing	50 to 59 yrs	185	78	Male	Smoker	Yes	10	22.8	normal	2	36						60	7	52	364	13104		Yes	75	no	0	0	0	no	0	0	Yes	10	52	50	260		Yes	2	Yes	Yes	Yes	no	Cancer Council	50+
692	Referred by GP	47	Aquatic	Surfing	40 to 49 yrs	187	102	Male	non-smoker	Yes	20	29.2	Overweight	2.3	29						45	10	35	350	10150		no	0	Yes	30	52	1560	Yes	100	1560	Yes	10	5	40	20		Yes	2	Yes	Yes	Yes	Yes	Cancer Council	50+
693	Referred by GP	81	Aquatic	Surfing	70 plus	165	70	Male	non-smoker	Yes	1	25.7	Overweight	1.79	63						30	4	52	208	13104		no	0	no	0	0	0	no	0	0	no	0	0	0	0		Yes	2	Yes	Yes	no	no	Cancer Council	30+
694	Self-referred	30	Aquatic	Surfing	30 to 39 yrs	163	53	Female	non-smoker	Yes	2	20	normal	1.55	12						30	2	30	60	720		Yes	5	no	0	0	0	no	0	0	Yes	10	5	20	10		Yes	1	Yes	no	Yes	Yes	Le Tan	50+
695	Self-referred	60	Aquatic	Surfing	60 to 69 yrs	184	90	Male	Ex-smoker	Yes	15	26.6	Overweight	2.14	42						60	1	52	52	2184		Yes	80	Yes	28	52	1456	Yes	75	1092	Yes	.5	52	100	26		Yes	2	Yes	Yes	Yes	Yes	Cancer Council	50+
696	Self-referred	48	Aquatic	Swimming	40 to 49 yrs	175	78	Female	non-smoker	Yes	3	25.5	Overweight	1.95	30						60	5	52	260	7800		no	0	no	0	0	0	no	0	0	Yes	10	52	20	104		Yes	1	Yes	no	Yes	Yes	Banana Boat	50+
697	Self-referred	67	Aquatic	Swimming	60 to 69 yrs	175	75	Male	non-smoker	Yes	10	24.5	normal	1.91	49						60	5	52	260	12740		Yes	10	no	0	0	0	no	0	0	Yes	10	52	10	52		Yes	1	no	Yes	Yes	Yes	Cancer Council	30+
698	Referred by GP	69	Aquatic	Surfing	60 to 69 yrs	186	90	Male	Smoker	Yes	20	26	Overweight	2.16	51						120	10	52	520	26520		Yes	50	no	0	0	0	no	0	0	no	0	0	0	0		Yes	2	Yes	Yes	Yes	Yes	La Rosay Posay	50+
699	Self-referred	38	Aquatic	Surfing	30 to 39 yrs	177	76	Male	non-smoker	Yes	6	24.3	normal	1.93	20	Advanced	Recreational		Short board	Natural	90	5	52	260	5200		Yes	30	Yes	40	40	1600	Yes	60	960	Yes	6	52	0	0		Yes	1	no	Yes	Yes	no	Le Tan	50+
700	Self-referred	35	Land	Walking/running	30 to 39 yrs	165	56	Female	non-smoker	Yes	2	20.6	normal	1.6	17						30	5	50	250	4250		Yes	20	Yes	21	52	1092	Yes	60	655.2	Yes	3	52	50	78		Yes	2	Yes	Yes	Yes	Yes	Le Tan	50+
701	Self-referred	62	Land	Walking/running	60 to 69 yrs	178	83	Male	non-smoker	Yes	16	26.2	Overweight	2.03	44						60	3	52	156	6864		Yes	75	no	0	0	0	no	0	0	no	0	0	0	0		Yes	2	Yes	Yes	Yes	no	Coles/Woolworths	50+
702	Self-referred	70	Aquatic	stand up paddle boarding	70 plus	152	65	Female	non-smoker	Yes	7	28.1	Overweight	1.66	52						600	70	40	2800	145600		Yes	100	no	0	0	0	no	0	0	Yes	14	40	0	0		Yes	2	Yes	Yes	no	no	None specified no no sunscreen
703	Self-referred	70	Aquatic	stand up paddle boarding	70 plus	175	102	Male	non-smoker	Yes	4	33.3	obese	2.23	50			Advanced			600	70	40	2800	140000		Yes	100	Yes	30	10	300	Yes	100	300	Yes	14	40	0	0		Yes	2	Yes	Yes	no	no	None specified no no sunscreen
704	Self-referred	28	Aquatic	Surfing	18 to 29 yrs	181	75	Male	Ex-smoker	Yes	12	22.9	normal	1.94	24	Advanced	Recreational		Short board	Goofy	120	20	52	1040	24960		Yes	20	Yes	50	52	2600	Yes	80	2080	Yes	8	30	10	24		No	0	no	no	no	no	None specified no no sunscreen
705	Self-referred	42	Aquatic	stand up paddle boarding	40 to 49 yrs	155	56	Female	non-smoker	No		23.3	normal	1.55	1			Beginner			30	.5	52	26	26		Yes	100	no	0	0	0	no	0	0	Yes	1	52	0	0		Yes	2	Yes	Yes	Yes	no	Invisible Zinc	50+
706	Self-referred	63	Aquatic	Surfing	60 to 69 yrs	161	60	Female	non-smoker	Yes	2	23.2	normal	1.64	25	Intermediate	Recreational		Short board	Natural	90	7	45	315	7875		Yes	10	no	0	0	0	no	0	0	Yes	3	26	20	15.6		Yes	1	no	Yes	Yes	no	Cancer Council	50+
707	Self-referred	51	Aquatic	Surfing	50 to 59 yrs	186	82	Male	non-smoker	Yes	4	23.7	normal	2.06	35	Advanced	Recreational		Short board	Natural	60	7	52	364	12740		Yes	90	no	0	0	0	no	0	0	Yes	5	52	90	234		No	0	no	no	Yes	no	Banana Boat	50+
708	Self-referred	31	Aquatic	Swimming	30 to 39 yrs	150	53	Female	non-smoker	Yes	1	23.6	normal	1.49	21						60	6	42	252	5292		Yes	5	no	0	0	0	no	0	0	Yes	6	52	30	93.6		Yes	2	Yes	Yes	Yes	Yes	Cancer Council	50+
709	Self-referred	34	Land	Walking/running	30 to 39 yrs	169	62	Female	non-smoker	Yes	2	21.7	normal	1.71	16						60	2	52	104	1664		no	0	no	0	0	0	no	0	0	Yes	4	52	0	0		Yes	2	Yes	Yes	Yes	Yes	Cancer Council	50+
710	Self-referred	68	Land	Walking/running	60 to 69 yrs	157.5	95	Female	non-smoker	No		38.3	obese	2.04	50						30	1.5	52	78	3900		Yes	100	no	0	0	0	no	0	0	no	0	0	0	0		Yes	2	Yes	Yes	no	no	La Rosay Posay	50+
711	Self-referred	57	Land	Walking/running	50 to 59 yrs	160	68	Female	non-smoker	No		26.6	Overweight	1.74	39						60	6	52	312	12168		Yes	80	no	0	0	0	no	0	0	Yes	2	52	80	83.2		Yes	2	Yes	Yes	no	no	None specified no no sunscreen
712	Self-referred	27	Land	Walking/running	18 to 29 yrs	157	65	Female	Ex-smoker	No		26.4	Overweight	1.68	9						60	10	52	520	4680		Yes	70	Yes	15	52	780	Yes	50	390	Yes	4	50	70	140		Yes	2	Yes	Yes	Yes	no	Cancer Council	50+
713	Self-referred	48	Land	Walking/running	40 to 49 yrs	161	86	Female	non-smoker	No		33.2	obese	1.96	30						60	3	40	120	3600		Yes	25	Yes	8	32	256	Yes	20	51.2	Yes	4	45	40	72		Yes	2	Yes	Yes	Yes	Yes	Nivia	50+
714	Self-referred	68	Aquatic	stand up paddle boarding	60 to 69 yrs	160	60	Female	Ex-smoker	Yes	6	23.4	normal	1.63	4			Beginner			60	3	12	36	144		Yes	20	no	0	0	0	no	0	0	Yes	7	40	50	140		Yes	1	Yes	no	Yes	Yes	Le Tan	50+
715	Self-referred	49	Aquatic	stand up paddle boarding	40 to 49 yrs	200	115	Male	non-smoker	Yes	6	28.8	Overweight	2.53	43			Advanced			480	20	52	1040	44720		Yes	100	Yes	38	52	1976	Yes	50	988	no	0	0	0	0		No	0	no	no	Yes	no	Mecca	50+
716	Self-referred	60	Aquatic	stand up paddle boarding	60 to 69 yrs	161	62	Female	Ex-smoker	Yes	2	23.9	normal	1.67	15			Advanced			90	4	30	120	1800		Yes	50	no	0	0	0	no	0	0	Yes	5	30	20	30		Yes	2	Yes	Yes	no	no	None specified no no sunscreen
717	Self-referred	40	Aquatic	stand up paddle boarding	40 to 49 yrs	183	90	Male	non-smoker	Yes	1	26.9	Overweight	2.14	2			Beginner			120	7	40	280	560		Yes	90	no	0	0	0	no	0	0	Yes	9	40	70	252		Yes	1	Yes	no	Yes	no	None specified no no sunscreen	50+
718	Self-referred	66	Aquatic	stand up paddle boarding	60 to 69 yrs	165	65	Female	non-smoker	No		23.9	normal	1.73	2			Intermediate			60	1	20	20	40		Yes	100	no	0	0	0	no	0	0	Yes	1	20	10	2		Yes	2	Yes	Yes	Yes	Yes	Neutrogena	50+
719	Self-referred	26	Aquatic	Surfing	18 to 29 yrs	168	56	Female	non-smoker	Yes	5	19.8	underweight	1.62	6	Intermediate	Recreational		Short board	Natural	120	4	40	160	960		Yes	50	no	0	0	0	no	0	0	Yes	2	40	80	64		Yes	1	no	Yes	Yes	no	Banana Boat	50+
720	Self-referred	36	Aquatic	Surfing	30 to 39 yrs	159	80	Female	non-smoker	No		31.6	obese	1.88	10	Beginner	Recreational		Mini mal	Goofy	45	5	45	225	2250		Yes	70	no	0	0	0	no	0	0	Yes	10	50	50	250		Yes	1	Yes	no	Yes	Yes	Le Tan
721	Self-referred	41	Aquatic	Surfing	40 to 49 yrs	157	54	Female	non-smoker	Yes	1	21.9	normal	1.53	3	Intermediate	Recreational		Short board	Natural	120	6	52	312	936		no	0	Yes	3	40	120	no	0	0	Yes	3	52	0	0		Yes	1	no	Yes	Yes	no	Olay	50+
722	Self-referred	73	Aquatic	Surfing	70 plus	185	85	Male	non-smoker	No		24.8	normal	2.09	60	Intermediate	Recreational		long-board/mal	Natural	90	10	52	520	31200		Yes	50	no	0	0	0	no	0	0	Yes	12	52	100	624		Yes	2	Yes	Yes	Yes	no	La Rosay Posay	50+
723	Self-referred	60	Aquatic	Surfing	60 to 69 yrs	169	67.5	Male	non-smoker	No		23.6	normal	1.78	35	Advanced	Recreational		long-board/mal	Natural	120	8	45	360	12600		Yes	30	Yes	10	48	480	Yes	20	96	Yes	6	40	0	0		Yes	1	no	Yes	Yes	Yes	Cancer Council	30+
724	Self-referred	40	Aquatic	Surfing	40 to 49 yrs	188	85	Male	non-smoker	Yes	6	24.1	normal	2.11	15	Intermediate	Recreational		Short board	Natural	60	3	45	135	2025		Yes	60	no	0	0	0	no	0	0	Yes	2	50	50	50		No	0	no	no	Yes	Yes	Banana Boat	50+
725	Self-referred	34	Aquatic	Surfing	30 to 39 yrs	156	54	Female	non-smoker	No		22.2	normal	1.53	20	Intermediate	Recreational		Short board	Goofy	60	5	50	250	5000		Yes	20	no	0	0	0	no	0	0	no	0	0	0	0		Yes	1	no	Yes	Yes	Yes	Feel good inc	50+
726	Self-referred	66	Aquatic	Surfing	60 to 69 yrs	170	78	Male	Smoker	Yes	20	27	Overweight	1.92	35	Intermediate	Recreational		long-board/mal	Natural	60	2	30	60	2100		Yes	80	no	0	0	0	no	0	0	Yes	10	40	70	280		Yes	1	no	Yes	Yes	no	Cancer Council	30+
727	Self-referred	40	Aquatic	Surfing	40 to 49 yrs	180	75	Male	non-smoker	Yes	20	23.2	normal	1.94	30	Intermediate	Recreational		Short board	Goofy	45	2.5	52	130	3900		Yes	10	no	0	0	0	no	0	0	Yes	7	52	30	109.2		Yes	1	no	Yes	Yes	no	None specified no no sunscreen	50+
728	Self-referred	76	Aquatic	Surfing	70 plus	178	95	Male	non-smoker	Yes	6	30	Overweight	2.17	58	Advanced	Recreational		Short board	Natural	90	6	52	312	18096		Yes	50	no	0	0	0	no	0	0	Yes	2	52	50	52		Yes	1	Yes	no	Yes	no	Cancer Council	50+
729	Self-referred	42	Aquatic	Swimming	40 to 49 yrs	152	56	Female	Ex-smoker	Yes	1	24.2	normal	1.54	42						90	7	52	364	15288		Yes	50	no	0	0	0	no	0	0	Yes	5	52	50	130		Yes	2	Yes	Yes	Yes	Yes	Banana Boat	50+
730	Referred by GP	38	Aquatic	Swimming	30 to 39 yrs	175	64	Female	non-smoker	Yes	4	20.9	normal	1.76	10						60	8	8	64	640		Yes	80	no	0	0	0	no	0	0	no	0	0	0	0		Yes	1	no	Yes	Yes	Yes	Sun Bum	50+
731	Self-referred	41	Aquatic	Swimming	40 to 49 yrs	178	95	Male	Ex-smoker	Yes	3	30	Overweight	2.17	41						90	7	52	364	14924		Yes	50	Yes	10	48	480	no	0	0	Yes	8	52	50	208		Yes	2	Yes	Yes	Yes	no	Banana Boat	50+
732	Self-referred	45	Aquatic	Swimming	40 to 49 yrs	182	130	Male	non-smoker	Yes	3	39.3	obese	2.56	35						40	40	30	1200	42000		Yes	100	Yes	1	52	52	Yes	80	41.6	Yes	2	40	0	0		Yes	1	Yes	no	Yes	Yes	Cancer Council	30+
733	Self-referred	33	Aquatic	Swimming	30 to 39 yrs	185	91	Male	non-smoker	Yes	10	26.6	Overweight	2.16	10						60	4	26	104	1040		Yes	80	Yes	5	40	200	Yes	60	120	Yes	3	40	0	0		No	0	no	no	Yes	Yes	Sun Bum	50+
734	Self-referred	39	Aquatic	Swimming	30 to 39 yrs	183	87	Male	non-smoker	Yes	4	26	Overweight	2.1	20						60	2	25	50	1000		Yes	15	Yes	4	45	180	Yes	20	36	Yes	4	52	15	31.2		Yes	1	no	Yes	Yes	Yes	Le Tan	30+
735	Referred by GP	74	Aquatic	Swimming	70 plus	170	105	Male	Ex-smoker	No		36.3	obese	2.23	60						60	4	52	208	12480		no	0	no	0	0	0	no	0	0	Yes	12	50	5	30		Yes	1	Yes	no	no	no	None specified no no sunscreen
736	Self-referred	58	Aquatic	Swimming	50 to 59 yrs	186	100	Male	non-smoker	Yes	4	28.9	Overweight	2.27	10						30	4	40	160	1600		Yes	80	no	0	0	0	no	0	0	Yes	16	40	80	512		Yes	2	Yes	Yes	Yes	no	Cancer Council	30+
737	Self-referred	26	Aquatic	Swimming	18 to 29 yrs	165	69	Female	non-smoker	No		25.3	Overweight	1.78	26						30	1	26	26	676		Yes	100	Yes	5	40	200	Yes	50	100	Yes	2	26	0	0		No	0	no	no	Yes	Yes	Banana Boat	50+
738	Self-referred	50	Land	Walking/running	50 to 59 yrs	165	97	Female	Smoker	No		35.6	obese	2.11	32						30	1.5	26	39	1248		no	0	no	0	0	0	no	0	0	Yes	1	12	0	0		Yes	2	Yes	Yes	Yes	Yes	Cancer Council	30+
739	Self-referred	79	Land	Walking/running	70 plus	184	127	Male	Smoker	Yes	2	37.5	obese	2.55	61						360	30	52	1560	95160		Yes	75	no	0	0	0	no	0	0	Yes	8	50	50	200		Yes	2	Yes	Yes	Yes	no	None specified no no sunscreen	50+
740	Referred by GP	59	Land	Walking/running	50 to 59 yrs	172	97	Male	non-smoker	Yes	6	32.8	obese	2.15	41						45	3	52	156	6396		no	0	no	0	0	0	no	0	0	Yes	2	52	0	0		Yes	2	Yes	Yes	Yes	Yes	Cancer Council	50+
741	Self-referred	27	Land	Walking/running	18 to 29 yrs	183	85	Male	non-smoker	Yes	3	25.4	Overweight	1.83	9						30	1.5	40	60	540		Yes	25	no	0	0	0	no	0	0	Yes	2	20	90	18		Yes	2	Yes	Yes	Yes	no	Mecca	50+
742	Self-referred	50	Land	Walking/running	50 to 59 yrs	160	50	Female	non-smoker	Yes	14	19.5	normal	1.49	32						60	4	52	208	6656		no	0	no	0	0	0	no	0	0	no	0	0	0	0		Yes	2	Yes	Yes	Yes	Yes	La Rosay Posay	50+
743	Self-referred	47	Land	Walking/running	40 to 49 yrs	165	73	Female	non-smoker	Yes	5	26.8	Overweight	1.83	29						60	1	52	52	1508		Yes	100	no	0	0	0	no	0	0	Yes	10	52	50	260		Yes	2	Yes	Yes	Yes	Yes	Cancer Council	30+
744	Self-referred	62	Land	Walking/running	60 to 69 yrs	182	96.3	Male	non-smoker	Yes	3	29.1	Overweight	2.21	44						30	2.5	52	130	5720		Yes	50	Yes	50	52	2600	Yes	50	1300	no	0	0	0	0		Yes	2	Yes	Yes	Yes	Yes	None specified no no sunscreen
745	Referred by GP	73	Land	Walking/running	70 plus	170	95	Male	non-smoker	Yes	20	32.9	obese	2.12	55						10	1.5	52	78	4290		no	0	no	0	0	0	no	0	0	no	0	0	0	0		Yes	2	Yes	Yes	Yes	no	Cancer Council	50+
746	Self-referred	57	Land	Walking/running	50 to 59 yrs	155	60	Female	non-smoker	Yes	6	25	normal	1.61	39						60	3	52	156	6084		Yes	40	no	0	0	0	no	0	0	Yes	6	52	30	93.6		Yes	2	Yes	Yes	Yes	no	None specified no no sunscreen	50+
747	Self-referred	70	Land	Walking/running	70 plus	155	57	Female	non-smoker	No		23.7	normal	1.67	52						60	5	52	260	13520		no	0	no	0	0	0	no	0	0	no	0	0	0	0		Yes	2	Yes	Yes	no	no	Neutrogena	50+
748	Self-referred	33	Land	Walking/running	30 to 39 yrs	185	91	Male	Ex-smoker	Yes	1	26.6	Overweight	2.16	15						45	2	50	100	1500		Yes	50	Yes	30	40	1200	Yes	5	60	no	0	0	0	0		Yes	2	Yes	Yes	no	no	None specified no no sunscreen
749	Self-referred	25	Land	Walking/running	18 to 29 yrs	163	70	Female	non-smoker	No		26.4	Overweight	1.78	7						40	4	50	200	1400		no	0	Yes	6	50	360	Yes	75	270	Yes	10	30	70	210		Yes	2	Yes	Yes	Yes	no	Cancer Council	50+
750	Self-referred	29	Land	Walking/running	18 to 29 yrs	167	61	Female	non-smoker	Yes	4	21.9	normal	1.68	11						60	3	52	156	1716		no	0	no	0	0	0	no	0	0	Yes	4	52	10	20.8		Yes	2	Yes	Yes	Yes	Yes	Simple as that	30+
751	Self-referred	61	Land	Walking/running	60 to 69 yrs	186	84	Male	Ex-smoker	Yes	4	24.3	normal	2.08	43						60	5	52	260	11180		no	0	Yes	40	35	1400	Yes	80	1120	Yes	10	26	10	26		Yes	2	Yes	Yes	no	no	Cancer Council	50+
752	Referred by GP	71	Land	Walking/running	70 plus	170	88	Female	Ex-smoker	Yes	5	30.5	obese	2.04	53						60	5	52	260	13780		Yes	20	no	0	0	0	no	0	0	no	0	0	0	0		Yes	2	Yes	Yes	Yes	Yes	Banana Boat	50+
753	Self-referred	60	Land	Walking/running	60 to 69 yrs	165	70	Female	non-smoker	Yes	2	25.7	Overweight	1.79	42						60	5	52	260	10920		no	0	no	0	0	0	no	0	0	Yes	10	52	5	26		Yes	2	Yes	Yes	Yes	Yes	Neutrogena	50+
754	Self-referred	39	Aquatic	stand up paddle boarding	30 to 39 yrs	170	68	Female	non-smoker	Yes	2	23.5	normal	1.79	3			Intermediate			60	1	15	15	45		Yes	10	no	0	0	0	no	0	0	Yes	3	52	20	31.2		Yes	2	Yes	Yes	Yes	Yes	Avocado Zinc	50+
755	Self-referred	33	Aquatic	Surfing	30 to 39 yrs	183	83	Male	non-smoker	No		24.8	normal	2.05	5	Intermediate	Recreational		long-board/mal	Natural	120	10	35	350	1750		Yes	20	Yes	21	48	1008	Yes	50	504	Yes	15	50	20	150		Yes	1	no	Yes	Yes	Yes	Neutrogena	50+
756	Referred by GP	69	Aquatic	Surfing	60 to 69 yrs	187	98	Male	non-smoker	Yes	1	28	Overweight	2.26	50	Advanced	Recreational		Short board	Natural	90	7	4	28	1400		Yes	25	Yes	40	52	2080	Yes	100	2080	Yes	4	52	50	104		Yes	2	Yes	Yes	no	no	Cancer Council	30+
757	Self-referred	47	Aquatic	Swimming	40 to 49 yrs	175	65	Female	non-smoker	Yes	4	21.2	normal	1.78	47						30	2	40	80	3760		Yes	30	no	0	0	0	no	0	0	Yes	5	48	50	120		Yes	1	no	Yes	Yes	Yes	Coles/Woolworths	50+
758	Self-referred	41	Aquatic	Swimming	40 to 49 yrs	168	95	Female	non-smoker	Yes	10	33.7	obese	2.11	35						30	3	52	156	5460		Yes	30	no	0	0	0	no	0	0	Yes	3	52	20	31.2		Yes	1	Yes	no	Yes	no	Banana Boat	30+
759	Referred by GP	74	Aquatic	Swimming	70 plus	170	104	Female	Ex-smoker	No		36	obese	2.22	30						30	2	10	52	1560		Yes	80	no	0	0	0	no	0	0	no	0	0	0	0		Yes	1	no	Yes	Yes	no	Coles/Woolworths	50+
760	Self-referred	20	Aquatic	Swimming	18 to 29 yrs	185	86	Male	non-smoker	No		25.1	Overweight	2.1	14						30	3	52	156	2184		Yes	25	Yes	14	20	280	Yes	20	56	Yes	7	52	30	109.2		No	0	no	no	no	no	Bondi Sands	50+
761	Self-referred	51	Aquatic	Swimming	50 to 59 yrs	187	80	Male	Ex-smoker	Yes	10	22.9	normal	2.04	33						60	5	48	240	7920		no	0	no	0	0	0	no	0	0	no	0	0	0	0		Yes	2	Yes	Yes	Yes	no	Banana Boat	50+
762	Referred by GP	63	Land	Walking/running	60 to 69 yrs	180	104	Male	Ex-smoker	Yes	70	32.1	obese	2.28	45						20	3	52	156	7020		no	0	Yes	30	52	1560	Yes	100	1560	no	0	0	0	0		Yes	1	no	Yes	no	no	None specified no no sunscreen
763	Self-referred	51	Land	Walking/running	50 to 59 yrs	170	89	Female	non-smoker	Yes	6	30.8	obese	2.05	33						60	10	52	520	17160		no	0	no	0	0	0	no	0	0	no	0	0	0	0		Yes	2	Yes	Yes	Yes	Yes	La Rosay Posay	50+
764	Referred by GP	30	Land	Walking/running	30 to 39 yrs	168	74	Female	non-smoker	Yes	4	26.2	Overweight	1.86	12						60	3	30	90	1080		Yes	10	no	0	0	0	no	0	0	Yes	1	20	20	4		Yes	2	Yes	Yes	Yes	Yes	Cancer Council	50+
765	Self-referred	68	Land	Walking/running	60 to 69 yrs	175	76	Male	non-smoker	Yes	6	24.8	normal	1.92	50						50	5	50	250	12500		no	0	no	0	0	0	no	0	0	Yes	8	50	20	80		Yes	2	Yes	Yes	Yes	Yes	Cancer Council	50+
766	Self-referred	42	Land	Walking/running	40 to 49 yrs	174	60	Female	non-smoker	Yes	2	19.8	underweight	1.7	24						45	4.5	3	13.5	324		no	0	no	0	0	0	no	0	0	Yes	1	40	50	20		Yes	2	Yes	Yes	Yes	Yes	None specified no no sunscreen	50+
767	Self-referred	22	Land	Walking/running	18 to 29 yrs	178	63	Male	non-smoker	No		19.8	underweight	1.7	4						30	1	10	10	40		Yes	50	no	0	0	0	no	0	0	Yes	1	10	0	0		Yes	2	Yes	Yes	Yes	no	Cancer Council	30+
768	Referred by GP	68	Land	Walking/running	60 to 69 yrs	172	77	Female	non-smoker	Yes	6	26	Overweight	1.92	50						30	5	52	260	13000		no	0	no	0	0	0	no	0	0	Yes	1.5	26	3	1.17		Yes	2	Yes	Yes	Yes	Yes	Cancer Council	50+
769	Self-referred	67	Land	Walking/running	60 to 69 yrs	156	56	Female	Ex-smoker	Yes	8	23	normal	1.56	49						45	6	52	312	15288		no	0	no	0	0	0	no	0	0	no	0	0	0	0		Yes	2	Yes	Yes	Yes	no	Cancer Council	50+
770	Self-referred	36	Land	Walking/running	30 to 39 yrs	162	53	Female	non-smoker	Yes	2	20.2	normal	1.54	18						60	2	52	104	1872		Yes	100	no	0	0	0	no	0	0	Yes	2	30	75	45		Yes	2	Yes	Yes	Yes	Yes	La Rosay Posay	50+
771	Referred by GP	71	Land	Walking/running	70 plus	160	67	Female	Ex-smoker	Yes	3	26.2	Overweight	1.73	53						30	3.5	52	182	9646		Yes	30	no	0	0	0	no	0	0	Yes	5	35	50	87.5		Yes	2	Yes	Yes	Yes	Yes	None specified no no sunscreen	50+
772	Referred by GP	71	Land	Walking/running	70 plus	178	85	Male	Ex-smoker	Yes	24	26.8	Overweight	2.05	53						180	15	52	780	41340		Yes	100	Yes	50	52	2600	Yes	100	1300	Yes	1	26	50	13		Yes	2	Yes	Yes	Yes	no	None specified no no sunscreen	50+
773	Referred by GP	66	Land	Walking/running	60 to 69 yrs	154	64	Female	non-smoker	No		27	Overweight	1.65	48						240	18	52	936	44928		Yes	70	no	0	0	0	no	0	0	Yes	7	12	80	67.2		Yes	2	Yes	Yes	Yes	no	None specified no no sunscreen	30+
774	Referred by GP	72	Land	Walking/running	70 plus	165	70	Female	Ex-smoker	Yes	4	25.7	Overweight	1.79	53						60	4	26	104	5512		no	0	no	0	0	0	no	0	0	no	0	0	0	0		Yes	2	Yes	Yes	no	no	None specified no no sunscreen
775	Self-referred	63	Land	Walking/running	60 to 69 yrs	163	97	Female	non-smoker	Yes	3	36.5	obese	2.1	45						20	5	40	200	9000		no	0	no	0	0	0	no	0	0	no	0	0	0	0		Yes	2	Yes	Yes	Yes	Yes	Neutrogena	50+
776	Referred by GP	66	Land	Walking/running	60 to 69 yrs	167	84	Female	non-smoker	Yes	10	30.1	obese	1.97	48						60	4	52	208	9984		no	0	no	0	0	0	no	0	0	no	0	0	0	0		Yes	2	Yes	Yes	Yes	Yes	Sunsense	50+
777	Self-referred	67	Land	Walking/running	60 to 69 yrs	178	87	Male	non-smoker	Yes	5	27.5	Overweight	2.07	49						20	2	40	80	3920		no	0	no	0	0	0	no	0	0	no	0	0	0	0		Yes	2	Yes	Yes	Yes	no	Neutrogena	50+
778	Self-referred	76	Land	Walking/running	70 plus	155	80	Female	Ex-smoker			33.3	obese	1.86	58						35	3	40	120	6960		no	0	no	0	0	0	no	0	0	Yes	2	40	50	40		Yes	1	no	Yes	Yes	no	None specified no no sunscreen	50+
779	Self-referred	56	Land	Walking/running	50 to 59 yrs	182	109	Male	non-smoker	Yes	6	32.9	obese	2.35	38						30	3	52	156	5928		Yes	80	Yes	40	50	2000	Yes	100	2000	Yes	2	30	80	48		Yes	2	Yes	Yes	Yes	Yes	Banana Boat	50+
780	Self-referred	56	Land	Walking/running	50 to 59 yrs	157	65	Female	Ex-smoker	Yes	20	26.4	Overweight	1.68	38						30	3	52	156	5928		no	0	no	0	0	0	no	0	0	no	0	0	0	0		Yes	2	Yes	Yes	Yes	Yes	None specified no no sunscreen	50+
781	Self-referred	60	Land	Walking/running	60 to 69 yrs	163	53	Female	non-smoker	Yes	15	20	normal	1.55	42						40	4	48	192	8064		Yes	50	Yes	10	45	450	Yes	50	225	Yes	2.5	40	50	100		No	2	Yes	Yes	Yes	Yes	Nivia	50+
782	Self-referred	69	Land	Walking/running	60 to 69 yrs	185	85	Male	Ex-smoker	Yes	15	24.8	normal	2.09	51						40	4	48	192	9792		Yes	50	Yes	10	45	450	Yes	50	225	Yes	8	40	60	192		Yes	2	Yes	Yes	Yes	Yes	Nivia	50+
783	Referred by GP	71	Land	Walking/running	70 plus	165	70	Female	Ex-smoker	Yes	8	25.7	Overweight	1.79	53						60	7	50	350	18550		no	0	no	0	0	0	no	0	0	Yes	4	40	0	0		Yes	2	Yes	Yes	Yes	Yes	Cancer Council	30+
784	Self-referred	71	Land	Walking/running	70 plus	152	49	Female	non-smoker	Yes	20	21.2	normal	1.44	53						20	2	50	100	5300		no	0	no	0	0	0	no	0	0	Yes	2	40	5	4		Yes	2	Yes	Yes	Yes	Yes	Cancer Council	50+
785	Self-referred	61	Land	Walking/running	60 to 69 yrs	164	68	Female	non-smoker	Yes	1	25.3	Overweight	1.76	43						60	2	48	96	4128		Yes	25	no	0	0	0	no	0	0	no	0	0	0	0		Yes	2	Yes	Yes	Yes	no	Banana Boat	50+
786	Self-referred	68	Land	Walking/running	60 to 69 yrs	160	78	Female	non-smoker	Yes	5	30.5	obese	1.86	50						60	7	52	364	18200		no	0	no	0	0	0	no	0	0	no	0	0	0	0		Yes	2	Yes	Yes	Yes	Yes	Banana Boat	30+
787	Self-referred	48	Land	Walking/running	40 to 49 yrs	153	60	Female	non-smoker	Yes	3	25.6	Overweight	1.6	30						60	14	52	728	21840		Yes	5	no	0	0	0	no	0	0	Yes	1	48	50	24		Yes	2	Yes	Yes	Yes	Yes	La Rosay Posay	50+
788	Self-referred	58	Land	Walking/running	50 to 59 yrs	164	80	Female	non-smoker	Yes	7	29.7	Overweight	1.91	40						60	7	40	280	11200		no	0	no	0	0	0	no	0	0	Yes	2	2	50	2		Yes	2	Yes	Yes	Yes	Yes	Banana Boat	50+
789	Self-referred	43	Land	Walking/running	40 to 49 yrs	160	50	Female	non-smoker	No		19.5	underweight	1.49	25						60	1	35	35	875		Yes	100	Yes	12	52	724	Yes	50	312	no	0	0	0	0		Yes	2	Yes	Yes	Yes	no	Avene	50+
790	Self-referred	32	Land	Walking/running	30 to 39 yrs	164	55	Female	non-smoker	Yes	6	20.5	normal	1.58	14						120	5	50	250	3500		Yes	50	no	0	0	0	no	0	0	Yes	1	25	90	22.5		Yes	2	Yes	Yes	Yes	Yes	Hawaiian Tropioc	50+
791	Self-referred	32	Land	Walking/running	30 to 39 yrs	168	60	Female	non-smoker	Yes	5	21.3	normal	1.67	14						30	14	32	728	10192		no	0	no	0	0	0	no	0	0	Yes	1	52	100	52		Yes	2	Yes	Yes	Yes	Yes	Feel good inc	50+
792	Self-referred	62	Land	Walking/running	60 to 69 yrs	180	80	Male	Ex-smoker	Yes	10	24.7	normal	2	44						20	1	26	26	1144		no	0	Yes	1	52	52	Yes	10	5.2	no	0	0	0	0		Yes	2	Yes	Yes	no	no	None specified no no sunscreen
793	Self-referred	53	Land	Walking/running	50 to 59 yrs	160	79	Female	non-smoker	Yes	1	30.9	obese	1.87	35						20	5	45	225	7875		Yes	80	Yes	1	20	20	Yes	50	10	Yes	2	40	20	16		Yes	2	Yes	Yes	Yes	no	Cancer Council	30+
794	Self-referred	52	Land	Walking/running	50 to 59 yrs	170	64	Female	non-smoker	Yes	3	22.2	normal	1.74	34						30	3	52	156	5304		Yes	80	no	0	0	0	no	0	0	Yes	2	52	60	62.4		Yes	2	Yes	Yes	Yes	Yes	La Rosay Posay	50+
795	Self-referred	37	Land	Walking/running	30 to 39 yrs	175	70	Male	non-smoker	Yes	14	22.9	normal	1.84	19						60	4	52	208	3952		Yes	50	no	0	0	0	no	0	0	Yes	1	52	100	52		Yes	2	Yes	Yes	Yes	no	Bondi Sands	50+
796	Self-referred	34	Aquatic	Surfing	30 to 39 yrs	194	105	Male	non-smoker	Yes	6	27.9	Overweight	2.38	5	Beginner	Recreational		Mini mal	Natural	60	3	30	90	450		no	0	Yes	30	45	1350	Yes	100	1350	Yes	8	52	50	208		Yes	2	Yes	Yes	Yes	Yes	Hawaiian Tropioc	50+
797	Self-referred	50	Aquatic	Surfing	50 to 59 yrs	180	90	Male	non-smoker	No		27.8	Overweight	2.12	40	Advanced	Recreational		Short board	Goofy	120	6	52	312	12480		Yes	50	Yes	40	52	2080	Yes	50	1040	Yes	6	52	0	0		Yes	2	Yes	Yes	Yes	no	Surf Mud	50+
798	Self-referred	32	Aquatic	Surfing	30 to 39 yrs	180	82	Male	non-smoker	Yes	20	25.3	Overweight	2.02	22	Advanced	Recreational		Short board	Natural	60	5	52	260	5720		Yes	25	Yes	40	52	2080	Yes	50	1040	Yes	14	52	40	291.2		Yes	1	no	Yes	Yes	Yes	Sun Bum	50+
799	Self-referred	46	Aquatic	Swimming	40 to 49 yrs	170	72.5	Female	non-smoker	Yes	10	25.1	Overweight	1.85	40						45	2	30	60	2400		Yes	5	no	0	0	0	no	0	0	Yes	8	52	0	0		No	0	no	no	Yes	Yes	Cancer Council	50+
800	Self-referred	48	Aquatic	Swimming	40 to 49 yrs	155	80	Female	non-smoker	No		33.3	obese	1.86	46						60	6	40	240	11040		Yes	25	no	0	0	0	no	0	0	Yes	5	40	0	0		Yes	1	no	Yes	Yes	Yes	Cancer Council	50+
801	Self-referred	62	Aquatic	Swimming	60 to 69 yrs	175	90	Male	Ex-smoker	Yes	6	29.4	Overweight	2.09	60						60	20	52	1040	62400		Yes	10	no	0	0	0	no	0	0	Yes	1	52	5	2.6		No	0	no	no	no	no	Banana Boat
802	Self-referred	31	Aquatic	Swimming	30 to 39 yrs	168	80	Female	non-smoker	Yes	4	28.3	Overweight	1.93	13						30	4	26	104	1352		Yes	80	no	0	0	0	no	0	0	Yes	5	52	50	130		No	0	no	no	Yes	Yes	None specified no no sunscreen
803	Self-referred	37	Aquatic	Swimming	30 to 39 yrs	173	76	Male	non-smoker	Yes		25.4	Overweight	1.91	30						30	3	25	75	2250		Yes	10	Yes	3	40	120	Yes	10	12	Yes	3	40	10	12		Yes	1	no	Yes	Yes	Yes	Hawaiian Tropioc	50+
804	Referred by GP	63	Land	Walking/running	60 to 69 yrs	167	69	Female	Ex-smoker	No		24.7	normal	1.79	45						30	1.5	48	72	3240		Yes	75	no	0	0	0	no	0	0	no	0	0	0	0		Yes	1	no	Yes	Yes	no	Aldi	50+
805	Self-referred	50	Land	Cycling	50 to 59 yrs	162	68	Female	non-smoker	No		25.9	Overweight	1.75	32						240	4	52	208	6656		Yes	80	no	0	0	0	no	0	0	Yes	4	52	20	41.6		Yes	2	Yes	Yes	Yes	Yes	Hawaiian Tropioc	50+
806	Self-referred	35	Land	Walking/running	30 to 39 yrs	183	86	Male	Ex-smoker	Yes	3	25.7	Overweight	2.09	17						60	4	40	140	2380		Yes	5	no	0	0	0	no	0	0	Yes	4	40	5	8		Yes	2	Yes	Yes	Yes	Yes	Feel good inc	50+
807	Self-referred	48	Land	Walking/running	40 to 49 yrs	167	59	Female	non-smoker	No		21.2	normal	1.65	30						30	3	40	120	3600		no	0	no	0	0	0	no	0	0	Yes	.5	20	55	5.5		Yes	2	Yes	Yes	Yes	Yes	Surf Mud	50+
808	Referred by GP	39	Land	Walking/running	30 to 39 yrs	167	113	Female	non-smoker	No		40.5	obese	2.29	21						10	1	2	2	42		no	0	no	0	0	0	no	0	0	Yes	1	12	0	0		Yes	1	no	Yes	no	no	None specified no no sunscreen	50+
809	Self-referred	38	Land	Walking/running	30 to 39 yrs	164	60	Female	non-smoker	Yes	2	22.3	normal	1.65	20						30	3.5	52	182	3640		no	0	no	0	0	0	no	0	0	Yes	3	13	0	0		Yes	2	Yes	Yes	Yes	Yes	La Rosay Posay	50+
810	Self-referred	36	Land	Walking/running	30 to 39 yrs	167	66	Female	non-smoker	Yes	1	23.7	normal	1.75	18						30	2.5	50	125	2250		no	0	no	0	0	0	no	0	0	no	0	0	0	0		Yes	2	Yes	Yes	Yes	Yes	Aldi	50+
811	Self-referred	40	Aquatic	Surfing	40 to 49 yrs	176	82	Male	non-smoker	Yes	6	26.5	Overweight	2	23	Advanced	Recreational		Short board	Goofy	120	2	52	104	2392		Yes	50	Yes	50	48	2400	Yes	40	960	Yes	2	12	100	24		Yes	1	no	Yes	Yes	Yes	La Rosay Posay	50+
812	Self-referred	36	Aquatic	Swimming	30 to 39 yrs	170	75	Male	non-smoker	Yes	6	26	Overweight	1.88	30						90	3	16	48	1440		Yes	90	no	0	0	0	no	0	0	Yes	3	52	75	117		Yes	1	no	Yes	Yes	Yes	Aldi	50+
813	Referred by GP	75	Land	Walking/running	70 plus	155	70	Female	Ex-smoker	Yes	10	29.1	Overweight	1.74	57						30	3.5	52	182	10374		no	0	no	0	0	0	no	0	0	Yes	2.5	52	50	130		Yes	2	Yes	Yes	Yes	no	Banana Boat	30+
814	Self-referred	52	Land	Walking/running	50 to 59 yrs	160	96	Female	non-smoker	No		37.1	obese	2.05	34						30	2	30	60	2040		no	0	no	0	0	0	no	0	0	no	0	0	0	0		Yes	1	no	Yes	Yes	no	Ethical Zinc	50+
815	Referred by GP	66	Aquatic	Swimming	60 to 69 yrs	165	84	Female	non-smoker	Yes	8	30.9	obese	1.96	30						45	2	16	32	960		Yes	40	no	0	0	0	no	0	0	Yes	5	50	20	50		No	2	no	no	Yes	Yes	Cancer Council	50+
816	Self-referred	52	Land	Walking/running	50 to 59 yrs	165	55	Female	non-smoker	No		20.2	normal	1.59	34						60	2	52	104	3536		no	0	no	0	0	0	no	0	0	Yes	1	4	100	4		Yes	2	Yes	Yes	Yes	Yes	Neutrogena	30+
817	Referred by GP	22	Land	Walking/running	18 to 29 yrs	175	88	Male	non-smoker	Yes	3	28.7	Overweight	2.07	4						40	3	50	150	600		Yes	70	Yes	32	50	1600	Yes	80	1280	Yes	3	40	90	108		Yes	2	Yes	Yes	Yes	Yes	Coles/Woolworths	30+
818	Self-referred	61	Land	Walking/running	60 to 69 yrs	167	86	Male	non-smoker	Yes	20	30.8	obese	2	43						90	2	50	100	4300		no	0	Yes	38	50	1900	Yes	90	1710	no	0	0	0	0		Yes	2	Yes	Yes	Yes	no	Banana Boat	50+
819	Self-referred	61	Land	Walking/running	60 to 69 yrs	179	84	Male	non-smoker	Yes	2	30.1	obese	1.97	43						120	10	52	520	22360		Yes	10	no	0	0	0	no	0	0	Yes	4	52	0	0		Yes	2	Yes	Yes	Yes	Yes	Cancer Council	30+
820	Self-referred	62	Land	Walking/running	60 to 69 yrs	168	62	Female	non-smoker	Yes	8	22	normal	1.7	44						60	5	48	240	10560		Yes	20	no	0	0	0	no	0	0	Yes	3	48	70	100.8		Yes	2	Yes	Yes	Yes	no	Neutrogena	50+
821	Self-referred	59	Aquatic	Surfing	50 to 59 yrs	181.5	85	Male	non-smoker	No		25.8	Overweight	2.07	41	Advanced	Recreational		Short board		90	12	48	576	23616		no	0	Yes	30	48	1440	Yes	100	1440	Yes	4	48	50	96		No	0	no	no	no	no	None specified no no sunscreen
822	Self-referred	60	Land	Walking/running	60 to 69 yrs	172	101	Male	Ex-smoker	No		34.1	obese	2.2	42						20	2.5	52	130	5460		Yes	75	no	0	0	0	no	0	0	Yes	3	20	90	54		Yes	1	no	Yes	no	no	None specified no no sunscreen
823	Referred by GP	36	Land	Walking/running	30 to 39 yrs	174	70	Female	non-smoker	No		23.1	normal	1.84	18						30	2	52	104	1872		Yes	10	no	0	0	0	no	0	0	no	0	0	0	0		Yes	2	Yes	Yes	Yes	Yes	Cancer Council	50+
824	Self-referred	59	Land	Walking/running	50 to 59 yrs	170	76	Male	non-smoker	Yes	12	26.3	Overweight	1.89	41						60	7	52	364	14924		Yes	20	no	0	0	0	no	0	0	no	0	0	0	0		Yes	2	Yes	Yes	Yes	Yes	Cancer Council	30+
825	Self-referred	27	Land	Walking/running	18 to 29 yrs	180	68	Male	non-smoker	Yes	2	21	normal	1.84	9						60	3	52	156	1404		Yes	10	no	0	0	0	no	0	0	Yes	2	16	80	25.6		Yes	1	no	Yes	Yes	no	Banana Boat	50+
826	Self-referred	42	Land	Walking/running	40 to 49 yrs	154	50	Female	non-smoker	Yes	4	21.1	normal	1.46	24						60	7	52	364	8736		no	0	no	0	0	0	no	0	0	Yes	1	52	100	52		Yes	2	Yes	Yes	Yes	Yes	Cancer Council	50+
827	Self-referred	55	Land	Walking/running	50 to 59 yrs	190	104	Male	Smoker	Yes	8	28.8	Overweight	2.34	37						120	14	52	728	26936		Yes	30	Yes	30	50	1500	Yes	60	900	no	0	0	0	0		Yes	2	Yes	Yes	Yes	no	Cancer Council	50+
828	Self-referred	45	Aquatic	Surfing	40 to 49 yrs	178	73	Male	Smoker	Yes	6	23	normal	1.9	45	Advanced	Recreational		Short board	Natural	120	20	50	1000	45000		Yes	3	no	0	0	0	no	0	0	Yes	20	50	5	50		Yes	1	no	Yes	no	no	None specified no no sunscreen
829	Self-referred	67	Aquatic	Surfing	60 to 69 yrs	193	97	Male	non-smoker	No		26	Overweight	2.28	49	Intermediate	Recreational		Mini mal	Natural	60	6	40	240	11760		Yes	50	no	0	0	0	no	0	0	Yes	10	52	50	260		Yes	2	Yes	Yes	Yes	no	None specified no no sunscreen	50+
830	Self-referred	35	Aquatic	Surfing	30 to 39 yrs	180	80	Male	non-smoker	Yes	2	24.7	normal	2	17	Advanced	Recreational		Short board	Natural	120	5	50	250	4250		Yes	10	no	0	0	0	no	0	0	Yes	8	52	50	208		Yes	1	no	Yes	Yes	Yes	UV Natural	30+
831	Self-referred	61	Aquatic	Surfing	60 to 69 yrs	174	74	Male	non-smoker	Yes	8	24.4	normal	1.89	43	Advanced	Recreational		Short board	Natural	90	6	52	312	13416		Yes	10	no	0	0	0	no	0	0	Yes	3	52	50	78		Yes	1	no	Yes	Yes	Yes	Nivia	50+
832	Self-referred	32	Aquatic	Surfing	30 to 39 yrs	165	81	Male	Smoker	Yes	30	29.8	Overweight	1.93	15	Intermediate	Recreational		Short board	Natural	60	3	40	120	1800		Yes	20	no	0	0	0	no	0	0	Yes	2	50	75	75		Yes	1	no	Yes	Yes	Yes	Banana Boat	50+
833	Self-referred	32	Aquatic	Surfing	30 to 39 yrs	174	75	Male	Smoker	Yes	12	24.8	normal	1.9	28	Advanced	Recreational		Short board	Natural	60	2	30	60	1680		Yes	75	Yes	38	48	1824	Yes	50	912	Yes	15	26	50	195		No	0	no	no	Yes	Yes	Sun Bum	50+
834	Self-referred	66	Aquatic	Swimming	60 to 69 yrs	166	93	Female	non-smoker	Yes	3	33.8	obese	2.07	65						60	2	40	80	5200		Yes	50	no	0	0	0	no	0	0	Yes	1	52	50	26		Yes	1	no	Yes	Yes	no	Cancer Council	30+
835	Self-referred	34	Aquatic	Swimming	30 to 39 yrs	173	86	Male	non-smoker	Yes	3	28.7	Overweight	2.03	30						60	1	40	40	1200		Yes	50	no	0	0	0	no	0	0	Yes	2	52	0	0		Yes	1	no	Yes	Yes	Yes	Coles/Woolworths	50+
836	Self-referred	68	Aquatic	Swimming	60 to 69 yrs	194	112	Male	non-smoker	Yes	4	29.8	Overweight	2.47	41						30	2	20	40	1640		Yes	50	no	0	0	0	no	0	0	Yes	6	30	5	9		Yes	1	no	Yes	Yes	Yes	Cancer Council	50+
837	Self-referred	24	Aquatic	Swimming	18 to 29 yrs	175	80	Male	non-smoker	Yes	6	26.1	Overweight	1.97	4						20	3	35	105	420		Yes	5	Yes	40	48	1920	Yes	50	960	Yes	1	30	20	6		Yes	1	Yes	no	Yes	Yes	Banana Boat	50+
838	Self-referred	40	Aquatic	Swimming	40 to 49 yrs	172	62	Female	non-smoker	No		21	normal	1.72	40						30	.5	26	13	520		no	0	no	0	0	0	no	0	0	Yes	1	52	0	0		Yes	1	no	Yes	Yes	Yes	Neutrogena	50+
839	Self-referred	74	Land	Walking/running	70 plus	178	102	Female	non-smoker	Yes	4	32.2	obese	2.25	56						60	7	52	364	20384		Yes	25	no	0	0	0	no	0	0	Yes	2	40	0	0		Yes	2	Yes	Yes	Yes	Yes	Banana Boat	50+
840	Self-referred	78	Land	Walking/running	70 plus	185	101	Male	Ex-smoker	Yes	2	29.5	Overweight	2.28	60						60	7	52	364	21840		no	0	no	0	0	0	no	0	0	no	0	0	0	0		Yes	2	Yes	Yes	Yes	no	Cancer Council
841	Self-referred	57	Land	Walking/running	50 to 59 yrs	163	81	Female	non-smoker	No		30.5	obese	1.92	29						60	2	35	70	2030		no	0	no	0	0	0	no	0	0	Yes	1	12	0	0		Yes	2	Yes	Yes	Yes	Yes	Cancer Council	50+
842	Self-referred	40	Land	Walking/running	40 to 49 yrs	190	125	Male	non-smoker	Yes	2	34.6	obese	2.57	22						0	0	0	0	0		no	0	Yes	10	52	520	Yes	25	130	no	0	0	0	0		Yes	2	Yes	Yes	Yes	Yes	Banana Boat	30+
843	Self-referred	42	Land	Walking/running	40 to 49 yrs	165	63	Female	non-smoker	No		23.1	normal	1.7	24						30	.5	52	26	624		Yes	50	no	0	0	0	no	0	0	no	0	0	0	0		Yes	1	no	Yes	Yes	no	Cancer Council	50+
844	Self-referred	38	Land	Walking/running	30 to 39 yrs	168	70	Female	non-smoker	No		24.8	normal	1.81	20						30	2	45	90	1800		no	0	no	0	0	0	no	0	0	Yes	2	15	5	1.5		Yes	2	Yes	Yes	Yes	no	None specified no no sunscreen	50+
845	Self-referred	33	Land	Walking/running	30 to 39 yrs	173	72	Female	non-smoker	No		24.1	normal	1.86	15						30	2	52	104	1560		no	0	no	0	0	0	no	0	0	Yes	3	10	10	3		Yes	2	Yes	Yes	Yes	Yes	La Rosay Posay	50+
846	Self-referred	59	Land	Walking/running	50 to 59 yrs	165	63	Female	non-smoker	Yes	5	23.1	normal	1.7	41						60	10	52	520	21320		Yes	10	no	0	0	0	no	0	0	no	0	0	0	0		Yes	2	Yes	Yes	Yes	Yes	La Rosay Posay	50+
847	Self-referred	54	Land	Walking/running	50 to 59 yrs	178	100	Male	Ex-smoker	Yes	4	31.6	obese	2.22	36						180	21	52	1092	39312		Yes	50	Yes	10	52	520	Yes	100	520	Yes	6	40	50	120		Yes	2	Yes	Yes	Yes	no	Coles/Woolworths	50+
848	Self-referred	49	Land	Walking/running	40 to 49 yrs	165	110	Female	non-smoker	No		40.4	obese	2.25	31						30	3	52	156	4836		Yes	40	no	0	0	0	no	0	0	Yes	10	52	80	416		Yes	2	Yes	Yes	Yes	Yes	La Rosay Posay	50+
849	Self-referred	35	Land	Walking/running	30 to 39 yrs	165	62	Female	non-smoker	No		22.8	normal	1.69	17						30	3	52	156	2652		no	0	no	0	0	0	no	0	0	no	0	0	0	0		Yes	2	Yes	Yes	Yes	no	Neutrogena
850	Self-referred	30	Land	Walking/running	30 to 39 yrs	163	63	Female	Ex-smoker	Yes	4	23.7	normal	1.69	12						30	3	50	150	1800		Yes	50	no	0	0	0	no	0	0	no	0	0	0	0		Yes	2	Yes	Yes	Yes	no	Frankie (NZ)	30+
851	Self-referred	33	Land	Walking/running	30 to 39 yrs	178	80	Male	non-smoker	Yes	10	25.3	Overweight	1.99	15						45	5	46	230	3450		Yes	10	no	0	0	0	no	0	0	Yes	2	46	0	0		Yes	2	Yes	Yes	Yes	no	Cancer Council	50+
852	Self-referred	31	Land	Walking/running	30 to 39 yrs	155	52	Female	non-smoker	Yes	4	21.6	normal	1.5	13						30	2	52	104	1352		Yes	100	Yes	8	52	416	Yes	50	208	Yes	2	52	100	104		Yes	2	Yes	Yes	Yes	Yes	Banana Boat	50+
853	Referred by GP	55	Land	Walking/running	50 to 59 yrs	155	100	Female	Ex-smoker	No		41.6	obese	2.07	47						30	3	52	156	7332		no	0	no	0	0	0	no	0	0	Yes	1	2	100	2		Yes	1	Yes	no	Yes	Yes	Banana Boat	30+
854	Self-referred	76	Land	Walking/running	70 plus	180	72	Male	non-smoker	Yes	5	22.2	normal	1.9	58						60	1	26	26	1508		no	0	no	0	0	0	no	0	0	no	0	0	0	0		Yes	2	Yes	Yes	Yes	no	Nivia	30+
855	Self-referred	34	Land	Walking/running	30 to 39 yrs	160	70	Female	non-smoker	No		27.3	Overweight	1.76	16						30	4	52	208	3328		no	0	no	0	0	0	no	0	0	Yes	2	10	10	2		Yes	2	Yes	Yes	Yes	no	Eco by Sonya Driver	30+
856	Self-referred	69	Land	Walking/running	60 to 69 yrs	182	84	Male	non-smoker	Yes	12	25.4	Overweight	2.06	51						60	4	52	208	10608		Yes	30	no	0	0	0	no	0	0	no	0	0	0	0		Yes	2	Yes	Yes	Yes	Yes	Cancer Council	50+
857	Self-referred	49	Land	Walking/running	40 to 49 yrs	155	60	Female	non-smoker	Yes	2	25	normal	1.61	31						60	7	52	364	11284		no	0	no	0	0	0	no	0	0	Yes	3	12	5	1.8		Yes	2	Yes	Yes	Yes	Yes	Cancer Council	50+
858	Self-referred	57	Land	Walking/running	50 to 59 yrs	176	96	Male	Ex-smoker	Yes	3	31	obese	2.17	38						70	2	30	60	2280		Yes	10	no	0	0	0	no	0	0	Yes	1	30	0	0		Yes	2	Yes	Yes	Yes	Yes	Cancer Council	50+
859	Self-referred	64	Land	Walking/running	60 to 69 yrs	178	80	Male	non-smoker	Yes	12	25.2	Overweight	1.99	46						360	42	40	1680	77280		Yes	80	Yes	50	50	2500	Yes	80	2000	no	0	0	0	0		Yes	2	Yes	Yes	no	no	None specified no no sunscreen
860	Self-referred	53	Land	Walking/running	50 to 59 yrs	170	70	Female	Ex-smoker	Yes	12	24.2	normal	1.82	35						180	21	52	1092	38220		Yes	40	Yes	21	52	1092	Yes	40	436.8	Yes	3	26	40	31.2		Yes	2	Yes	Yes	Yes	Yes	Cancer Council	50+
861	Self-referred	69	Land	Walking/running	60 to 69 yrs	167	80	Female	non-smoker	No		28.7	Overweight	1.93	51						60	7	52	364	18564		Yes	30	no	0	0	0	no	0	0	Yes	2	52	5	5.2		Yes	2	Yes	Yes	Yes	no	La Rosay Posay	50+
862	Self-referred	77	Land	Walking/running	70 plus	172	104	Male	non-smoker	Yes	6	35.2	obese	2.23	59						90	6	52	312	18408		Yes	80	no	0	0	0	no	0	0	no	0	0	0	0		Yes	2	Yes	Yes	Yes	Yes	Ultraceuticals	50+
863	Self-referred	34	Aquatic	stand up paddle boarding	30 to 39 yrs	190	95	Male	non-smoker	Yes	10	26.3	Overweight	2.24	21			Advanced			600	10	26	260	5460		Yes	50	no	0	0	0	no	0	0	Yes	10	40	20	80		Yes	2	Yes	Yes	Yes	Yes	Cancer Council	50+
864	Self-referred	50	Aquatic	Surfing	50 to 59 yrs	168	105	Male	non-smoker	Yes	12	37.2	obese	2.21	33	Intermediate	Recreational		Short board	Natural	90	2	3	6	198		Yes	10	Yes	3	30	90	Yes	50	45	Yes	6	26	0	0		No	0	no	no	Yes	no	Banana Boat	30+
865	Self-referred	44	Aquatic	Surfing	40 to 49 yrs	178	86	Male	Ex-smoker	Yes	12	27.1	Overweight	2.06	30	Advanced	Recreational		Short board	Natural	60	3	38	114	3420		Yes	10	no	0	0	0	no	0	0	Yes	4	26	10	10.4		Yes	2	Yes	Yes	Yes	no	Surf Mud	50+
866	Referred by GP	27	Aquatic	Surfing	18 to 29 yrs	178	76	Male	non-smoker	Yes	2	24	normal	1.94	20	Advanced	Recreational		Short board	Natural	90	20	50	1000	20000		Yes	20	no	0	0	0	no	0	0	no	0	0	0	0		Yes	2	Yes	Yes	Yes	no	Banana Boat	50+
867	Self-referred	30	Aquatic	Surfing	30 to 39 yrs	165	60	Female	Smoker	No		22	normal	1.66	5	Beginner	Recreational		long-board/mal		150	10	35	350	1750		no	0	no	0	0	0	no	0	0	Yes	10	45	20	90		No	0	no	no	no	no	None specified no no sunscreen
868	Self-referred	31	Aquatic	Surfing	30 to 39 yrs	187	72	Male	Ex-smoker	Yes	4	20.6	normal	1.93	22	Advanced	Recreational		Short board	Natural	60	5	50	250	5500		Yes	60	no	0	0	0	no	0	0	Yes	8	52	25	104		Yes	2	Yes	Yes	Yes	Yes	Sun Bum	50+
869	Self-referred	29	Aquatic	Surfing	18 to 29 yrs	173	83	Male	non-smoker	Yes	10	27.7	Overweight	2	11	Intermediate	Recreational		Short board	Natural	60	4	35	140	1540		no	0	no	0	0	0	no	0	0	Yes	2	52	0	0		Yes	1	no	Yes	Yes	no	Banana Boat	30+
870	Self-referred	31	Aquatic	Surfing	30 to 39 yrs	184	89	Male	non-smoker	No		26.3	Overweight	2.13	20	Intermediate	Recreational		long-board/mal	Natural	45	5	52	260	5200		no	0	no	0	0	0	no	0	0	Yes	5	52	80	208		No	0	no	no	Yes	Yes	Le Tan	50+
871	Self-referred	61	Aquatic	Swimming	60 to 69 yrs	168	60	Female	non-smoker	Yes	3	21.3	normal	1.67	26						60	5	48	240	6240		no	0	no	0	0	0	no	0	0	Yes	1	52	0	0		Yes	2	Yes	Yes	Yes	Yes	La Rosay Posay	50+
872	Self-referred	57	Aquatic	Swimming	50 to 59 yrs	163	62	Female	non-smoker	Yes	2	23.3	normal	1.68	25						60	2	40	80	2000		no	0	no	0	0	0	no	0	0	Yes	5	52	0	0		Yes	1	Yes	no	no	no	None specified no no sunscreen
873	Self-referred	39	Aquatic	Swimming	30 to 39 yrs	165	68	Female	non-smoker	Yes	20	25	normal	1.77	39						60	5	32	160	6240		Yes	100	Yes	10	52	520	Yes	100	520	Yes	5	26	50	65		No	0	no	no	Yes	no	Hawaiian Tropioc	30+
874	Self-referred	73	Land	Walking/running	70 plus	152	68	Female	non-smoker	Yes	7	29.4	Overweight	1.69	55						45	4	30	120	6600		no	0	no	0	0	0	no	0	0	no	0	0	0	0		Yes	2	Yes	Yes	Yes	Yes	Cancer Council	30+
875	Self-referred	85	Land	Walking/running	70 plus	170	80	Male	non-smoker	Yes	14	27.7	Overweight	1.94	67						180	21	52	1092	73164		no	0	no	0	0	0	no	0	0	Yes	7	52	0	0		Yes	2	Yes	Yes	Yes	no	La Rosay Posay	50+
876	Referred by GP	74	Land	Walking/running	70 plus	180	79	Male	Ex-smoker	No		24.4	normal	1.99	56						90	7.5	52	390	21840		no	0	no	0	0	0	no	0	0	no	0	0	0	0		Yes	2	Yes	Yes	Yes	no	Cancer Council	50+
877	Referred by GP	69	Land	Walking/running	60 to 69 yrs	175	65	Female	non-smoker	No		21.2	normal	1.78	51						90	7.5	52	390	19890		no	0	no	0	0	0	no	0	0	no	0	0	0	0		Yes	2	Yes	Yes	Yes	no	Cancer Council	50+
878	Referred by GP	69	Land	Walking/running	60 to 69 yrs	170	65	Female	non-smoker	Yes	3	22.5	normal	1.75	51						120	7	52	364	18564		no	0	no	0	0	0	no	0	0	no	0	0	0	0		Yes	2	Yes	Yes	Yes	no	Cancer Council	50+
879	Self-referred	41	Land	Walking/running	40 to 49 yrs	169	79	Female	non-smoker	Yes	8	27.7	Overweight	1.93	23						60	2	50	100	2300		no	0	no	0	0	0	no	0	0	Yes	2	40	50	40		Yes	2	Yes	Yes	Yes	Yes	Feel good inc	50+
880	Self-referred	44	Land	Walking/running	40 to 49 yrs	160	115	Female	Ex-smoker	Yes	16	44.9	obese	2.26	26						30	1	52	52	1352		no	0	no	0	0	0	no	0	0	Yes	4	8	0	0		Yes	2	Yes	Yes	Yes	no	Nivia	50+
881	Self-referred	47	Land	Walking/running	40 to 49 yrs	192	90	Male	non-smoker	Yes	20	24.4	normal	2.19	29						30	4	52	208	6032		Yes	20	no	0	0	0	no	0	0	no	0	0	0	0		Yes	2	Yes	Yes	Yes	Yes	Nivia	50+
882	Self-referred	61	Land	Walking/running	60 to 69 yrs	153	49	Female	Ex-smoker	Yes	5	20.9	normal	1.44	43						90	6	52	312	13416		no	0	no	0	0	0	no	0	0	Yes	3	48	10	14.4		Yes	2	Yes	Yes	Yes	Yes	Cancer Council	50+
883	Self-referred	29	Land	Walking/running	18 to 29 yrs	167	56	Female	non-smoker	Yes	6	20.1	normal	1.61	11						30	5	35	175	1925		Yes	15	no	0	0	0	no	0	0	Yes	3	35	50	87.5		Yes	2	Yes	Yes	Yes	Yes	Feel good inc	50+
884	Referred by GP	39	Land	Walking/running	30 to 39 yrs	154	60	Female	non-smoker	Yes	6	25.3	Overweight	1.6	21						60	5	52	260	5460		Yes	10	no	0	0	0	no	0	0	Yes	2	52	10	10.4		Yes	2	Yes	Yes	Yes	Yes	Bondi Sands	50+
885	Referred by GP	35	Land	Walking/running	30 to 39 yrs	166	65	Female	non-smoker	No		23.6	normal	1.73	17						30	3	50	150	2550		no	0	no	0	0	0	no	0	0	no	0	0	0	0		Yes	2	Yes	Yes	Yes	Yes	UV Natural	30+
886	Self-referred	69	Land	Walking/running	60 to 69 yrs	157	63	Female	Ex-smoker	Yes	3	25.6	Overweight	1.66	51						60	7	52	364	18564		no	0	no	0	0	0	no	0	0	Yes	1	25	0	0		Yes	2	Yes	Yes	Yes	Yes	Banana Boat	50+
887	Self-referred	66	Land	Walking/running	60 to 69 yrs	165	66	Female	Ex-smoker	Yes	15	24.2	normal	1.74	48						30	2	26	52	2496		Yes	25	no	0	0	0	no	0	0	Yes	1	15	25	3.75		Yes	2	Yes	Yes	Yes	no	Banana Boat	30+
888	Self-referred	77	Land	Walking/running	70 plus	180	79	Male	non-smoker	Yes	4	24.4	normal	1.99	59						30	3	40	120	7080		Yes	5	Yes	38	47	1786	Yes	50	893	Yes	1	20	5	1		Yes	2	Yes	Yes	Yes	Yes	Cancer Council	50+
889	Referred by GP	68	Land	Walking/running	60 to 69 yrs	193	126	Male	Ex-smoker	Yes	4	33.8	obese	2.6	50						300	5	10	50	2500		Yes	10	no	0	0	0	no	0	0	no	0	0	0	0		Yes	2	Yes	Yes	Yes	no	Cancer Council	50+
890	Referred by GP	76	Land	Walking/running	70 plus	182	89	Male	non-smoker	Yes	35	26.9	Overweight	2.12	58						10	1	52	52	3016		no	0	no	0	0	0	no	0	0	no	0	0	0	0		Yes	1	no	Yes	no	no	Hamilton
891	Self-referred	63	Land	Walking/running	60 to 69 yrs	165	87	Female	non-smoker	Yes	3	32	obese	2	45						30	4	40	160	7200		no	0	no	0	0	0	no	0	0	Yes	5	40	0	0		Yes	2	Yes	Yes	Yes	Yes	Sunsense	50+
893	Self-referred	88	Land	Walking/running	70 plus	155	65	Female	non-smoker	No		27.1	Overweight	1.67	70						30	3.5	52	182	12740		Yes	50	no	0	0	0	no	0	0	Yes	6	13	50	39		Yes	2	Yes	Yes	no	no	None specified no no sunscreen
894	Referred by GP	64	Land	Walking/running	60 to 69 yrs	158	58	Female	non-smoker	Yes	1	23.2	normal	1.6	46						45	4	52	208	9568		no	0	no	0	0	0	no	0	0	Yes	3	40	80	96		Yes	2	Yes	Yes	Yes	Yes	None specified no no sunscreen	50+
895	Self-referred	33	Land	Walking/running	30 to 39 yrs	170	65	Female	non-smoker	Yes	2	22.5	normal	1.75	15						45	3	40	120	1800		Yes	50	no	0	0	0	no	0	0	Yes	30	52	70	1092		Yes	2	Yes	Yes	Yes	Yes	Feel good inc	50+
896	Self-referred	59	Land	Walking/running	50 to 59 yrs	165	60	Female	Ex-smoker	No		22	normal	1.66	41						50	5	52	260	10660		no	0	no	0	0	0	no	0	0	Yes	1	52	0	0		Yes	1	no	Yes	Yes	Yes	None specified no no sunscreen	50+
897	Self-referred	64	Aquatic	stand up paddle boarding	60 to 69 yrs	180	92	Male	non-smoker	Yes	20	28.4	Overweight	2.14	1			Intermediate			60	2	40	80	80		Yes	20	no	0	0	0	no	0	0	Yes	1.5	52	25	19.5		Yes	2	Yes	Yes	Yes	no	Coles/Woolworths	50+
898	Self-referred	55	Land	Walking/running	50 to 59 yrs	158	61	Female	non-smoker	Yes	4	24.4	normal	1.64	37						60	5	52	260	9620		no	0	no	0	0	0	no	0	0	Yes	2	40	50	40		Yes	2	Yes	Yes	Yes	no	Cancer Council	50+
899	Self-referred	60	Aquatic	Swimming	60 to 69 yrs	173	78	Female	non-smoker	Yes	6	26.1	Overweight	1.94	35						40	2	40	80	2800		no	0	no	0	0	0	no	0	0	Yes	2	50	100	100		Yes	1	no	Yes	Yes	Yes	Le Tan	50+
900	Self-referred	27	Aquatic	Swimming	18 to 29 yrs	169	72	Female	non-smoker	Yes	4	25.2	Overweight	1.84	20						30	2	10	20	400		Yes	50	no	0	0	0	no	0	0	Yes	10	10	70	70		No	0	no	no	Yes	no	Cancer Council	50+
901	Self-referred	29	Aquatic	Swimming	18 to 29 yrs	167	53	Female	non-smoker	Yes	3	19	underweight	1.57	27						60	3	20	60	1620		Yes	70	Yes	.5	50	25	Yes	60	15	Yes	5	50	30	75		No	0	no	no	Yes	Yes	Banana Boat	50+
902	Self-referred	59	Aquatic	Surfing	50 to 59 yrs	175	80	Male	non-smoker	Yes	24	26.1	Overweight	1.97	50	Advanced	Recreational		Short board	Natural	120	6	52	312	15600		Yes	50	no	0	0	0	no	0	0	Yes	8	52	50	208		Yes	1	no	Yes	Yes	Yes	Banana Boat	50+
903	Referred by GP	38	Aquatic	Surfing	30 to 39 yrs	183	70	Male	non-smoker	Yes	5	20.9	normal	1.89	30	Intermediate	Recreational		Short board	Goofy	60	1	10	10	300		no	0	Yes	40	44	1760	Yes	60	1056	Yes	3	50	20	30		Yes	1	no	Yes	Yes	no	Coles/Woolworths	50+
904	Self-referred	49	Aquatic	Surfing	40 to 49 yrs	178	72	Male	non-smoker	Yes	6	22.7	normal	1.89	4	Beginner	Recreational		long-board/mal	Natural	50	1.5	40	60	240		Yes	30	no	0	0	0	no	0	0	Yes	10	48	30	144		Yes	2	Yes	Yes	Yes	Yes	Banana Boat	50+
905	Self-referred	81	Aquatic	stand up paddle boarding	70 plus	179	113	Male	Ex-smoker	Yes	14	35.3	obese	2.37	63						360	6	50	300	18900		Yes	100	no	0	0	0	no	0	0	Yes	1.5	45	100	67.5		Yes	2	Yes	Yes	Yes	no	None specified no no sunscreen	15+
906	Self-referred	43	Aquatic	Swimming	40 to 49 yrs	170	64	Female	non-smoker	Yes	2	22.2	normal	1.74	23						30	2	26	52	1196		Yes	50	no	0	0	0	no	0	0	Yes	2	52	50	52		No	0	no	no	Yes	no	Bondi Sands	50+
907	Self-referred	48	Land	Walking/running	40 to 49 yrs	187	95	Male	Ex-smoker	Yes	2	27.2	Overweight	2.22	30						60	6	52	312	9360		Yes	50	no	0	0	0	no	0	0	no	0	0	0	0		Yes	1	no	Yes	no	no	None specified no no sunscreen
908	Self-referred	31	Land	Walking/running	30 to 39 yrs	185	103	Male	Ex-smoker	Yes	15	30.1	obese	2.3	13						120	2	52	104	1352		Yes	100	Yes	40	52	2080	Yes	100	2080	Yes	1	25	100	25		Yes	2	Yes	Yes	Yes	no	Coles/Woolworths	50+
909	Self-referred	51	Land	Walking/running	50 to 59 yrs	160	65	Female	non-smoker	No		25.4	Overweight	1.7	33						30	3	50	150	4950		Yes	15	no	0	0	0	no	0	0	no	0	0	0	0		Yes	2	Yes	Yes	Yes	no	None specified no no sunscreen	50+
910	Self-referred	65	Land	Walking/running	60 to 69 yrs	168	70	Female	Ex-smoker	Yes	15	24.8	normal	1.81	47						120	14	52	728	34216		Yes	10	no	0	0	0	no	0	0	Yes	2	30	5	3		Yes	2	Yes	Yes	Yes	Yes	Neutrogena	50+
911	Self-referred	29	Land	Walking/running	18 to 29 yrs	165	57	Female	non-smoker	No		20.9	normal	1.62	11						30	3.5	52	182	2002		Yes	10	no	0	0	0	no	0	0	no	0	0	0	0		Yes	2	Yes	Yes	Yes	Yes	Neutrogena	50+
912	Self-referred	63	Land	Walking/running	60 to 69 yrs	176	92	Male	non-smoker	Yes	20	29.7	Overweight	2.12	45						60	6	50	300	13500		no	0	no	0	0	0	no	0	0	Yes	12	50	0	0		Yes	2	Yes	Yes	Yes	no	Nivia	30+
913	Self-referred	34	Land	Walking/running	30 to 39 yrs	173	50	Female	non-smoker	No		16.7	underweight	1.55	16						120	8	52	416	6656		no	0	no	0	0	0	no	0	0	Yes	2	26	0	0		Yes	2	Yes	Yes	Yes	Yes	Ultra Violette	50+
914	Referred by GP	75	Land	Walking/running	70 plus	160	65	Female	non-smoker	No		25.4	Overweight	1.7	57						30	3.5	52	156	8892		no	0	no	0	0	0	no	0	0	no	0	0	0	0		Yes	2	Yes	Yes	Yes	no	Neutrogena	50+
915	Self-referred	24	Aquatic	Surfing	18 to 29 yrs	180	78	Male	non-smoker	No		24.1	normal	1.97	1	Beginner	Recreational		Short board	Natural	60	6	48	288	288		Yes	60	Yes	40	49	1960	Yes	20	392	Yes	6	20	80	96		Yes	1	no	Yes	Yes	Yes	Surf Mud	50+
916	Self-referred	63	Aquatic	Surfing	60 to 69 yrs	183	83	Male	non-smoker	No		24.8	normal	2.05	51	Advanced	Recreational		Short board	Goofy	120	12	51	612	31212		Yes	50	no	0	0	0	no	0	0	Yes	30	51	50	765		Yes	2	Yes	Yes	Yes	no	Banana Boat	30+
917	Self-referred	23	Aquatic	Swimming	18 to 29 yrs	163	65	Female	non-smoker	Yes	3	24.5	normal	1.72	21						30	2	35	70	1470		Yes	20	no	0	0	0	no	0	0	Yes	6	40	30	72		No	0	no	no	Yes	no	Sun Bum	30+
918	Self-referred	65	Aquatic	Swimming	60 to 69 yrs	160	87	Female	non-smoker	Yes	7	34	obese	1.97	47						120	4	26	104	4888		Yes	100	no	0	0	0	no	0	0	Yes	7	40	0	0		No	0	no	no	Yes	Yes	Cancer Council	50+
919	Self-referred	72	Land	Walking/running	70 plus	180	88	Male	non-smoker	No		27.2	Overweight	2.1	54						20	4	40	160	8640		no	0	no	0	0	0	no	0	0	no	0	0	0	0		Yes	2	Yes	Yes	Yes	no	Cancer Council	50+
920	Self-referred	72	Land	Walking/running	70 plus	182	90	Male	non-smoker	Yes	2	27.2	Overweight	2.13	54						120	8	40	320	17280		no	0	no	0	0	0	no	0	0	Yes	5	26	25	32.5		Yes	2	Yes	Yes	Yes	Yes	Coles/Woolworths	50+
921	Self-referred	49	Land	Walking/running	40 to 49 yrs	167	93	Female	non-smoker	Yes	20	33.3	obese	2.08	31						60	3	52	156	4836		Yes	50	Yes	20	48	960	Yes	50	480	Yes	7	20	50	70		Yes	2	Yes	Yes	Yes	Yes	Cancer Council	50+
922	Self-referred	42	Land	Walking/running	40 to 49 yrs	169	57	Female	non-smoker	No		20	normal	1.64	24						45	6	50	300	7200		Yes	20	Yes	10	40	400	Yes	20	80	Yes	1	30	20	6		Yes	2	Yes	Yes	no	no	Cancer Council	50+
923	Self-referred	55	Land	Walking/running	50 to 59 yrs	163	58	Female	non-smoker	Yes	6	21.8	normal	1.62	37						30	3	52	156	5772		Yes	10	no	0	0	0	no	0	0	no	0	0	0	0		Yes	2	Yes	Yes	Yes	no	Nivia	50+
924	Self-referred	48	Aquatic	Surfing	40 to 49 yrs	175	75	Male	non-smoker	Yes	4	24.5	normal	1.91	30	Intermediate	Recreational		Short board	Natural	60	6	50	300	9000		Yes	20	no	0	0	0	no	0	0	Yes	2	50	40	40		Yes	1	no	Yes	Yes	Yes	Surf Mud	30+
925	Self-referred	33	Aquatic	Surfing	30 to 39 yrs	193	85	Male	non-smoker	No		22.8	normal	2.13	30	Advanced	Recreational		Short board	Natural	120	4	52	208	6240		Yes	30	no	0	0	0	no	0	0	Yes	3	52	30	46.8		Yes	1	no	Yes	Yes	no	Cancer Council	50+
926	Self-referred	55	Aquatic	Swimming	50 to 59 yrs	175	82	Male	Ex-smoker	Yes	20	26.8	Overweight	2	50						15	10	40	400	20000		Yes	65	Yes	2	52	105	Yes	50	52	Yes	10	40	30	120		No	0	no	no	Yes	Yes	Banana Boat	50+
927	Self-referred	50	Aquatic	Swimming	50 to 59 yrs	168	80	Female	non-smoker	Yes	5	28.3	Overweight	1.93	15						60	5	52	260	3900		Yes	25	no	0	0	0	no	0	0	Yes	5	52	0	0		No	0	no	no	Yes	Yes	Bondi Sands	50+
928	Self-referred	60	Land	Walking/running	60 to 69 yrs	155	81	Female	non-smoker	Yes	5	33.7	obese	1.87	42						45	14	52	728	30576		no	0	no	0	0	0	no	0	0	no	0	0	0	0		Yes	2	Yes	Yes	Yes	no	None specified no no sunscreen	50+
929	Self-referred	32	Land	Walking/running	30 to 39 yrs	168	74	Male	non-smoker	No		26.2	Overweight	1.86	14						60	7	52	364	5096		Yes	20	no	0	0	0	no	0	0	no	0	0	0	0		Yes	2	Yes	Yes	Yes	Yes	Moo Goo	30+
930	Self-referred	36	Land	Walking/running	30 to 39 yrs	155	47	Female	Ex-smoker	No		19.6	underweight	1.42	18						30	4	52	208	3744		no	0	no	0	0	0	no	0	0	no	0	0	0	0		Yes	2	Yes	Yes	Yes	Yes	Sun Bum	50+
931	Self-referred	69	Land	Walking/running	60 to 69 yrs	160	50	Female	non-smoker	Yes	7	19.5	underweight	1.49	51						60	16	40	640	32640		Yes	75	no	0	0	0	no	0	0	no	0	0	0	0		Yes	2	Yes	Yes	no	no	None specified no no sunscreen
932	Referred by GP	89	Land	Walking/running	70 plus	180	95.5	Male	non-smoker	Yes	2	29.5	Overweight	2.19	71						10	1.5	52	78	5538		no	0	no	0	0	0	no	0	0	no	0	0	0	0		Yes	2	Yes	Yes	Yes	Yes	Aldi	50+
933	Self-referred	51	Land	Walking/running	50 to 59 yrs	179	102	Male	non-smoker	Yes	20	31.8	obese	2.25	33						180	3	26	78	2574		Yes	100	Yes	45	48	2160	Yes	100	2160	no	0	0	0	0		Yes	2	Yes	Yes	no	no	Cancer Council	50+
934	Self-referred	50	Land	Cycling	50 to 59 yrs	175	76	Female	non-smoker	Yes	20	24.8	normal	1.92	32						90	3	52	156	4992		no	0	no	0	0	0	no	0	0	Yes	1	52	50	26		Yes	2	Yes	Yes	Yes	Yes	Cancer Council	30+
935	Self-referred	59	Land	Walking/running	50 to 59 yrs	155	70	Female	non-smoker	Yes	6	29.1	Overweight	1.74	41						30	4	52	208	8528		no	0	no	0	0	0	no	0	0	Yes	2	52	10	10.4		Yes	2	Yes	Yes	Yes	Yes	Nutrimetics	50+
936	Self-referred	61	Land	Walking/running	60 to 69 yrs	165	73	Male	non-smoker	Yes	10	26.8	Overweight	1.83	43						30	1	26	26	1118		no	0	no	0	0	0	no	0	0	Yes	6	45	40	108		Yes	2	Yes	Yes	Yes	no	Nutrimetics	50+
937	Self-referred	38	Land	Walking/running	30 to 39 yrs	173	72	Female	non-smoker	No		24.1	normal	1.86	20						60	3	30	90	1800		Yes	5	no	0	0	0	no	0	0	Yes	2	20	100	40		Yes	2	Yes	Yes	Yes	no	Sunsense	50+
938	Self-referred	52	Land	Walking/running	50 to 59 yrs	160	60	Female	non-smoker	Yes	7	23.4	normal	1.63	34						60	7	52	364	12376		Yes	25	Yes	4	52	208	Yes	100	208	Yes	8	16	50	64		Yes	2	Yes	Yes	no	no	Cancer Council	50+
939	Self-referred	55	Land	Walking/running	50 to 59 yrs	165	67	Female	non-smoker	Yes	1	24.6	normal	1.75	37						60	6	52	312	11544		no	0	Yes	1	52	52	no	0	0	no	0	0	0	0		Yes	2	Yes	Yes	Yes	Yes	La Rosay Posay	50+
940	Self-referred	53	Land	Walking/running	50 to 59 yrs	185	95	Male	Ex-smoker	Yes	20	27.8	Overweight	2.21	35						240	20	50	1000	35000		Yes	20	Yes	20	50	1000	Yes	20	200	Yes	5	52	50	130		Yes	2	Yes	Yes	Yes	no	Banana Boat	50+
941	Self-referred	56	Land	Walking/running	50 to 59 yrs	175	77	Male	Ex-smoker	Yes	4	25.1	Overweight	1.93	38						120	15	52	780	29640		no	0	Yes	20	45	900	Yes	80	720	Yes	2	40	0	0		Yes	2	Yes	Yes	no	no	None specified no no sunscreen
942	Self-referred	38	Land	Walking/running	30 to 39 yrs	165	65	Female	Smoker	Yes	1	23.9	normal	1.73	20						60	10	30	300	6000		Yes	50	Yes	80	26	2080	Yes	50	1040	Yes	3	20	70	42		Yes	2	Yes	Yes	Yes	no	Nivia	50+
943	Self-referred	26	Land	Walking/running	18 to 29 yrs	167	67	Female	non-smoker	No		24	normal	1.76	8						90	5	52	260	2080		Yes	80	no	0	0	0	no	0	0	Yes	4	28	90	100.8		Yes	1	Yes	no	Yes	no	Cosmology	50+
944	Self-referred	31	Aquatic	Surfing	30 to 39 yrs	180	85	Male	non-smoker	Yes	4	26.2	Overweight	2.06	15						180	3	25	75	1125		Yes	100	no	0	0	0	no	0	0	no	0	0	0	0		Yes	2	Yes	Yes	no	no	None specified no no sunscreen	50+
945	Self-referred	40	Aquatic	Surfing	40 to 49 yrs	178	80	Male	non-smoker	Yes	4	25.2	Overweight	1.99	15						60	3	52	156	2340		Yes	25	no	0	0	0	no	0	0	Yes	5	52	25	65		Yes	1	Yes	no	Yes	Yes	None specified no no sunscreen	30+
946	Self-referred	32	Aquatic	Surfing	30 to 39 yrs	187	91	Male	non-smoker	Yes	2	26	Overweight	2.17	15						60	1	52	52	780		Yes	20	Yes	10	40	400	Yes	50	200	Yes	2	52	0	0		No	0	no	no	Yes	no	Banana Boat	50+
947	Self-referred	66	Aquatic	Swimming	60 to 69 yrs	178	78	Male	non-smoker	Yes	10	24.6	normal	1.96	60						30	4	52	208	12480		Yes	50	no	0	0	0	no	0	0	Yes	10	52	50	260		Yes	1	Yes	no	Yes	no	Bondi Sands	50+
948	Referred by GP	70	Aquatic	Swimming	70 plus	168	69	Female	non-smoker	Yes	10	24.4	normal	1.79	50						30	5	32	160	8000		no	0	no	0	0	0	no	0	0	no	0	0	0	0		No	0	no	no	Yes	Yes	Cancer Council	30+
949	Self-referred	36	Land	Walking/running	30 to 39 yrs	185	72	Male	non-smoker	No		21	normal	1.92	18						60	3	52	156	2808		no	0	no	0	0	0	no	0	0	Yes	2	24	5	2.4		Yes	1	no	Yes	no	no	None specified no no sunscreen	50+
950	Self-referred	58	Land	Walking/running	50 to 59 yrs	168	85	Female	Ex-smoker	Yes	2	30.1	obese	1.99	40						120	9	50	450	18000		no	0	no	0	0	0	no	0	0	Yes	2	50	20	20		Yes	1	no	Yes	Yes	no	Mecca	30+
951	Self-referred	41	Land	Cycling	40 to 49 yrs	166	100	Female	non-smoker	No		36.3	obese	2.15	23						50	3	52	156	3588		Yes	10	no	0	0	0	no	0	0	Yes	8	52	40	166.4		Yes	2	Yes	Yes	Yes	Yes	Banana Boat	50+
952	Referred by GP	65	Land	Walking/running	60 to 69 yrs	180	90	Male	non-smoker	Yes	8	27.8	Overweight	2.12	47						70	2	52	104	4888		Yes	100	no	0	0	0	no	0	0	Yes	12	16	100	192		Yes	2	Yes	Yes	Yes	no	Coles/Woolworths	50+
953	Self-referred	56	Land	Walking/running	50 to 59 yrs	165	76	Female	Ex-smoker	No		27.9	Overweight	1.87	38						90	3	25	75	2850		no	0	no	0	0	0	no	0	0	Yes	2	8	50	8		Yes	2	Yes	Yes	Yes	no	Coles/Woolworths	50+
954	Self-referred	50	Land	Walking/running	50 to 59 yrs	158	57	Female	non-smoker	Yes	1	22.8	normal	1.58	32						60	6	52	312	9984		no	0	no	0	0	0	no	0	0	Yes	6	30	30	54		Yes	2	Yes	Yes	Yes	Yes	Le Tan	50+
955	Self-referred	49	Land	Walking/running	40 to 49 yrs	177	84	Male	non-smoker	Yes	2	26.8	Overweight	2.03	31						30	5	50	250	7750		no	0	Yes	8	45	360	Yes	90	324	Yes	2	40	80	64		Yes	2	Yes	Yes	Yes	Yes	Le Tan	50+
956	Self-referred	64	Land	Walking/running	60 to 69 yrs	160	62	Female	Ex-smoker	No		24.2	normal	1.66	46						30	13	52	676	31096		Yes	20	no	0	0	0	no	0	0	Yes	1	13	0	0		Yes	2	Yes	Yes	no	no	None specified no no sunscreen
957	Self-referred	61	Land	Walking/running	60 to 69 yrs	155	48	Female	non-smoker	Yes	12	20	normal	1.44	43						120	20	52	1040	44720		Yes	30	Yes	3	30	90	Yes	10	9	Yes	4	52	30	62.4		Yes	2	Yes	Yes	Yes	Yes	Bondi Sands	50+
958	Self-referred	30	Land	Walking/running	30 to 39 yrs	167	60	Female	non-smoker	Yes	3	21.5	normal	1.67	12						60	10	52	520	6240		Yes	25	no	0	0	0	no	0	0	Yes	4	52	30	62.4		Yes	2	Yes	Yes	Yes	Yes	Bondi Sands	50+
959	Self-referred	61	Aquatic	Surfing	60 to 69 yrs	167	67.4	Male	Ex-smoker	Yes	6	24.2	normal	1.77	54	Advanced	Recreational		Short board	Natural	90	4	52	208	11232		Yes	30	Yes	12	52	624	Yes	50	312	Yes	7	52	0	0		Yes	1	no	Yes	Yes	Yes	La Rosay Posay	50+
960	Self-referred	69	Aquatic	Surfing	60 to 69 yrs	187	98	Male	non-smoker	Yes	1	28	Overweight	2.26	50	Advanced	Recreational		Mini mal	Natural	90	7	4	28	1400		Yes	25	no	0	0	0	no	0	0	Yes	4	52	50	104		Yes	2	Yes	Yes	no	no	Cancer Council	30+
961	Referred by GP	57	Land	Walking/running	50 to 59 yrs	169	81	Male	non-smoker	Yes	4	28.4	Overweight	1.95	39						40	4	52	208	8112		Yes	40	Yes	30	48	1440	Yes	40	576	Yes	4	26	30	31.2		Yes	2	Yes	Yes	Yes	Yes	Coles/Woolworths	50+
962	Self-referred	67	Land	Walking/running	60 to 69 yrs	170	86	Female	non-smoker	Yes	2	29.8	Overweight	2.02	49						60	7	52	364	17836		no	0	no	0	0	0	no	0	0	no	0	0	0	0		Yes	2	Yes	Yes	Yes	no	None specified no no sunscreen	30+
963	Self-referred	42	Land	Walking/running	40 to 49 yrs	173	90	Female	non-smoker	Yes	5	30.1	obese	2.08	24						60	6	40	240	5760		Yes	20	no	0	0	0	no	0	0	Yes	15	26	60	234		Yes	2	Yes	Yes	Yes	Yes	Sun Bum	50+
964	Referred by GP	76	Land	Walking/running	70 plus	180	110	Male	non-smoker	Yes	20	34	obese	2.35	58						60	3	52	156	9048		no	0	no	0	0	0	no	0	0	no	0	0	0	0		Yes	2	Yes	Yes	Yes	Yes	Nivia	30+
965	Referred by GP	76	Land	Walking/running	70 plus	162	54	Female	Ex-smoker	Yes	14	20.6	normal	1.56	58						60	3	40	120	6960		no	0	no	0	0	0	no	0	0	no	0	0	0	0		Yes	2	Yes	Yes	Yes	Yes	Nivia	30+
966	Self-referred	74	Aquatic	stand up paddle boarding	70 plus	180	110	Male	non-smoker	No		34	obese	2.35	10			Advanced			60	7	52	364	3640		Yes	50	no	0	0	0	no	0	0	no	0	0	0	0		No	0	no	no	Yes	Yes	Coles/Woolworths	50+
967	Self-referred	72	Aquatic	stand up paddle boarding	70 plus	178	88	Male	Ex-smoker	Yes	10	27.8	Overweight	2.09	25			Professional			480	8	40	320	8000		Yes	25	no	0	0	0	no	0	0	no	0	0	0	0		Yes	2	Yes	Yes	Yes	Yes	Cancer Council	50+
968	Self-referred	30	Aquatic	Surfing	30 to 39 yrs	163	60	Female	non-smoker	Yes	1	22.6	normal	1.65	10	Intermediate	Recreational		Short board	Natural	40	1	12	12	120		Yes	50	Yes	5	52	260	Yes	20	52	Yes	5	52	20	52		No	0	no	no	Yes	Yes	None specified no no sunscreen	50+
969	Self-referred	53	Aquatic	Surfing	50 to 59 yrs	175	75	Male	non-smoker	Yes	10	24.5	normal	1.91	40	Intermediate	Recreational		Short board	Natural	60	5	40	200	8000		Yes	50	Yes	40	36	1440	Yes	30	432	Yes	4	52	80	166.4		Yes	1	no	Yes	Yes	no	Sun Bum	50+
970	Self-referred	25	Land	Walking/running	18 to 29 yrs	165	61	Female	non-smoker	Yes	6	22.4	normal	1.67	7						60	4	52	208	1456		Yes	40	no	0	0	0	no	0	0	Yes	3	40	100	120		Yes	2	Yes	Yes	Yes	Yes	La Rosay Posay	50+
971	Self-referred	18	Land	Walking/running	18 to 29 yrs	174	62	Female	non-smoker	No		20.5	normal	1.73	0						30	3	40	120	120		no	0	no	0	0	0	no	0	0	Yes	2	20	0	0		Yes	2	Yes	Yes	Yes	Yes	Banana Boat	50+
972	Self-referred	45	Land	Walking/running	40 to 49 yrs	168	66	Female	non-smoker	No		23.4	normal	1.75	27						30	6	52	312	8424		Yes	80	no	0	0	0	no	0	0	no	0	0	0	0		Yes	2	Yes	Yes	Yes	no	Neutrogena	50+
973	Self-referred	45	Land	Walking/running	40 to 49 yrs	183	88	Male	non-smoker	No		26.3	Overweight	2.12	27						40	2	40	80	2160		Yes	50	Yes	1	40	40	Yes	50	20	Yes	4	10	50	200		Yes	2	Yes	Yes	Yes	no	None specified no no sunscreen	50+
974	Referred by GP	66	Land	Walking/running	60 to 69 yrs	181	70	Female	non-smoker	No		21.4	normal	1.88	48						15	1	52	52	2496		no	0	no	0	0	0	no	0	0	no	0	0	0	0		Yes	2	Yes	Yes	no	no	None specified no no sunscreen
975	Referred by GP	65	Land	Walking/running	60 to 69 yrs	163	64	Female	non-smoker	Yes	1	24.1	normal	1.7	47						60	7	52	364	17108		no	0	no	0	0	0	no	0	0	no	0	0	0	0		Yes	2	Yes	Yes	Yes	Yes	Cancer Council	50+
976	Self-referred	37	Land	Walking/running	30 to 39 yrs	171	56	Female	non-smoker	Yes	3	19.2	underweight	1.63	19						60	3	52	156	2964		no	0	no	0	0	0	no	0	0	Yes	5	52	25	65		Yes	2	Yes	Yes	Yes	no	La Rosay Posay	50+
977	Self-referred	31	Land	Walking/running	30 to 39 yrs	168	68	Female	non-smoker	No		24.1	normal	1.78	13						60	3	46	138	1794		no	0	no	0	0	0	no	0	0	no	0	0	0	0		Yes	1	no	Yes	Yes	no	Cancer Council	30+
978	Self-referred	56	Aquatic	stand up paddle boarding	50 to 59 yrs	182	97	Male	non-smoker	Yes	6	29.3	Overweight	2.21	2			Intermediate			90	1.5	20	30	60		Yes	100	no	0	0	0	no	0	0	Yes	6	17	50	36		Yes	2	Yes	Yes	Yes	no	Banana Boat	50+
979	Self-referred	35	Aquatic	Surfing	30 to 39 yrs	175	65	Male	non-smoker	Yes	3	21.2	normal	1.78	3	Intermediate	Recreational		Short board	Natural	60	4	40	160	480		Yes	20	no	0	0	0	no	0	0	Yes	4	40	20	32		Yes	2	Yes	Yes	Yes	no	Coles/Woolworths	50+
980	Self-referred	37	Aquatic	Surfing	30 to 39 yrs	188	95	Male	non-smoker	Yes	4	26.9	Overweight	2.23	30	Intermediate	Recreational		long-board/mal	Natural	60	2	20	40	1200		Yes	30	no	0	0	0	no	0	0	Yes	5	15	60	45		Yes	1	no	Yes	Yes	Yes	Nivia	50+
981	Referred by GP	78	Land	Walking/running	70 plus	178	80	Female	non-smoker	Yes	5	25.2	Overweight	1.99	60						60	3	52	156	9360		no	0	no	0	0	0	no	0	0	no	0	0	0	0		Yes	2	Yes	Yes	Yes	Yes	Cancer Council	50+
982	Referred by GP	64	Land	Walking/running	60 to 69 yrs	164	90	Female	non-smoker	Yes	14	33.5	obese	2.02	46						30	1	52	52	2392		Yes	100	no	0	0	0	no	0	0	no	0	0	0	0		Yes	2	Yes	Yes	Yes	no	Cancer Council	50+
983	Self-referred	60	Land	Walking/running	60 to 69 yrs	152	83	Female	non-smoker	Yes	1	35.9	obese	1.87	42						30	2	50	100	4200		no	0	no	0	0	0	no	0	0	no	0	0	0	0		Yes	2	Yes	Yes	Yes	no	La Rosay Posay	50+
984	Self-referred	34	Land	Walking/running	30 to 39 yrs	160	70	Female	non-smoker	No		27.3	Overweight	1.76	16						30	4	52	208	3328		no	0	no	0	0	0	no	0	0	Yes	2	10	10	2		Yes	2	Yes	Yes	Yes	no	Eco by Sonya Driver	30+
985	Self-referred	38	Aquatic	Surfing	30 to 39 yrs	176	79	Male	non-smoker	Yes	7	25.5	Overweight	1.97	22	Intermediate	Recreational		Short board	Goofy	60	3	52	156	3432		Yes	10	no	0	0	0	no	0	0	Yes	30	52	0	0		Yes	1	no	Yes	Yes	Yes	Coles/Woolworths	30+
986	Self-referred	48	Aquatic	Swimming	40 to 49 yrs	189.5	84	Male	non-smoker	No		23.4	normal	2.1	20						60	3	52	156	3120		Yes	20	no	0	0	0	no	0	0	no	0	0	0	0		No	0	no	no	Yes	Yes	Neutrogena
987	Self-referred	68	Aquatic	Swimming	60 to 69 yrs	165	83	Female	non-smoker	No		30.5	obese	1.95	50						60	2	52	104	5200		no	0	no	0	0	0	no	0	0	Yes	4	52	0	0		No	0	no	no	Yes	no	Surf Mud	50+
988	Self-referred	50	Land	Walking/running	50 to 59 yrs	178	70	Male	non-smoker	No		22.1	normal	1.86	32						90	10	30	300	9600		Yes	20	no	0	0	0	no	0	0	no	0	0	0	0		Yes	1	Yes	no	Yes	no	Banana Boat	50+
989	Self-referred	21	Land	Walking/running	18 to 29 yrs	173	59	Male	non-smoker	No		19.7	underweight	1.68	3						30	3	52	156	468		Yes	75	no	0	0	0	no	0	0	Yes	1	40	75	30		Yes	1	no	Yes	no	no	Banana Boat	50+
990	Self-referred	60	Land	Walking/running	60 to 69 yrs	169	58	Female	non-smoker	Yes	6	20.3	normal	1.65	42						180	3	52	156	6552		Yes	50	no	0	0	0	no	0	0	Yes	2	26	80	41.6		Yes	2	Yes	Yes	Yes	no	Cancer Council	50+
991	Self-referred	40	Land	Walking/running	40 to 49 yrs	172	55	Female	non-smoker	No		18.6	underweight	1.62	22						40	3	45	135	2970		Yes	20	no	0	0	0	no	0	0	Yes	1	52	10	5.2		Yes	2	Yes	Yes	Yes	Yes	Neutrogena	50+
992	Self-referred	60	Land	Walking/running	60 to 69 yrs	185	95	Male	non-smoker	Yes	12	27.8	Overweight	2.21	42						90	3	44	132	5544		Yes	50	no	0	0	0	no	0	0	no	0	0	0	0		Yes	2	Yes	Yes	Yes	no	Cancer Council	50+
993	Self-referred	43	Land	Walking/running	40 to 49 yrs	179	81	Male	Ex-smoker	Yes	2	25.3	Overweight	2.01	25						20	2	52	104	2600		no	0	no	0	0	0	no	0	0	Yes	1.5	13	5	1		Yes	2	Yes	Yes	no	no	Neutrogena	50+
994	Self-referred	64	Aquatic	stand up paddle boarding	60 to 69 yrs	185	76	Male	non-smoker	Yes	4	22.2	normal	1.98	10			Intermediate			60	5	35	175	1750		Yes	20	no	0	0	0	no	0	0	Yes	4	52	15	31.2		Yes	2	Yes	Yes	Yes	no	None specified no no sunscreen	30+
995	Referred by GP	55	Aquatic	Swimming	50 to 59 yrs	164	72	Female	non-smoker	Yes	10	26.8	Overweight	1.81	3						30	6	46	276	828		Yes	100	no	0	0	0	no	0	0	Yes	3	35	100	105		Yes	1	no	Yes	Yes	no	Cancer Council	50+
996	Self-referred	34	Land	Walking/running	30 to 39 yrs	165	64	Female	non-smoker	Yes	4	23.5	normal	1.71	16						45	3	45	135	2160		Yes	20	no	0	0	0	no	0	0	Yes	1	26	100	26		Yes	2	Yes	Yes	Yes	Yes	Banana Boat	50+
997	Self-referred	23	Land	Walking/running	18 to 29 yrs	175	100	Female	non-smoker	No		32.7	obese	2.2	5						60	7	52	364	1820		Yes	25	no	0	0	0	no	0	0	Yes	1	12	15	1.8		Yes	2	Yes	Yes	Yes	Yes	Cancer Council	50+
998	Self-referred	66	Land	Walking/running	60 to 69 yrs	163	70	Female	Ex-smoker	No		26.3	Overweight	1.78	48						30	5	52	260	12480		Yes	40	no	0	0	0	no	0	0	no	0	0	0	0		Yes	2	Yes	Yes	Yes	Yes	Bondi Sands	50+
999	Self-referred	64	Land	Walking/running	60 to 69 yrs	165	78	Female	Ex-smoker	Yes	10	28.7	Overweight	1.89	46						40	5	50	250	11500		no	0	no	0	0	0	no	0	0	Yes	2	20	25	10		Yes	2	Yes	Yes	Yes	Yes	Neutrogena	50+
1000	Self-referred	76	Land	Walking/running	70 plus	175	60	Female	Ex-smoker	No		19.6	underweight	1.71	58						30	1.5	50	75	4350		no	0	no	0	0	0	no	0	0	no	0	0	0	0		Yes	2	Yes	Yes	no	no	None specified no no sunscreen
1001	Self-referred	50	Land	Walking/running	50 to 59 yrs	160	50	Female	non-smoker	Yes	14	19.5	underweight	1.49	32						60	4	52	208	6656		no	0	no	0	0	0	no	0	0	no	0	0	0	0		Yes	2	Yes	Yes	Yes	Yes	La Rosay Posay	50+
1002	Self-referred	25	Land	Walking/running	18 to 29 yrs	186	103	Male	non-smoker	No		29.8	Overweight	2.31	7						60	6	52	312	2184		Yes	100	Yes	53	48	2544	Yes	100	2544	Yes	12	48	100	576		Yes	2	Yes	Yes	Yes	Yes	Cancer Council	50+
1003	Self-referred	61	Land	Walking/running	60 to 69 yrs	170	56	Female	non-smoker	Yes	6	19.4	underweight	1.63	43						40	1	52	52	2236		no	0	no	0	0	0	no	0	0	no	0	0	0	0		Yes	2	Yes	Yes	Yes	Yes	Neutrogena	50+
1004	Self-referred	45	Aquatic	Surfing	40 to 49 yrs	184	84	Male	non-smoker	Yes	6	24.8	normal	2.07	21						60	2	40	80	1680		Yes	20	Yes	40	50	2000	Yes	10	200	Yes	2	40	20	16		No	0	no	no	Yes	Yes	Cancer Council	50+
1005	Self-referred	58	Land	Walking/running	50 to 59 yrs	167	96	Male	Smoker	Yes	10	34.4	obese	2.11	40						15	2	40	80	3200		Yes	20	Yes	16	40	640	Yes	5	32	no	0	0	0	0		Yes	2	Yes	Yes	Yes	no	Cancer Council	30+
1006	Referred by GP	63	Land	Walking/running	60 to 69 yrs	160	66	Female	Ex-smoker	No		25.8	Overweight	1.71	45						60	7	52	364	16380		no	0	Yes	40	52	2080	Yes	25	520	no	0	0	0	0		Yes	2	Yes	Yes	no	no	None specified no no sunscreen
1007	Referred by GP	52	Land	Walking/running	50 to 59 yrs	193	90	Male	Smoker	Yes	2	24.2	normal	2.2	34						120	6	52	312	10608		Yes	80	Yes	40	8	320	Yes	90	288	no	0	0	0	0		Yes	2	Yes	Yes	Yes	Yes	Le Tan	30+
1008	Referred by GP	47	Land	Walking/running	40 to 49 yrs	169	75	Female	non-smoker	No		26.3	Overweight	1.88	29						20	2	52	104	3016		no	0	no	0	0	0	no	0	0	no	0	0	0	0		Yes	2	Yes	Yes	no	no	Moo Goo	15+
1009	Self-referred	46	Land	Walking/running	40 to 49 yrs	166	70	Female	non-smoker	Yes	5	25.4	Overweight	1.8	28						10	1	52	52	1456		no	0	no	0	0	0	no	0	0	no	0	0	0	0		Yes	2	Yes	Yes	Yes	Yes	La Rosay Posay	50+
1010	Self-referred	48	Aquatic	Surfing	40 to 49 yrs	165	50	Female	non-smoker	Yes	10	18.4	underweight	1.51	2	Beginner	Recreational		Mini mal	Natural	30	3	42	126	252		Yes	30	no	0	0	0	no	0	0	Yes	10	52	70	546		Yes	1	no	Yes	Yes	Yes	Bondi Sands	30+
1011	Self-referred	65	Aquatic	Swimming	60 to 69 yrs	167	71	Female	non-smoker	No		25.5	Overweight	1.81	10						60	2	10	20	200		Yes	25	Yes	1	52	52	Yes	100	52	no	0	0	0	0		Yes	1	no	Yes	Yes	Yes	None specified no no sunscreen	50+
1012	Self-referred	72	Land	Walking/running	70 plus	178	67	Female	Ex-smoker	Yes	14	21.1	normal	1.82	54						60	5	52	260	14040		Yes	10	no	0	0	0	no	0	0	Yes	1	3	30	0		Yes	2	Yes	Yes	Yes	Yes	None specified no no sunscreen	50+
1013	Self-referred	60	Land	Walking/running	60 to 69 yrs	168	85	Female	non-smoker	Yes	1	30.1	obese	1.99	52						60	3	26	78	4056		no	0	no	0	0	0	no	0	0	no	0	0	0	0		Yes	2	Yes	Yes	Yes	no	Feel good inc	50+
1014	Self-referred	54	Land	Swimming	50 to 59 yrs	165	62	Female	non-smoker	No		22.8	normal	1.69	36						60	1	52	52	1872		no	0	no	0	0	0	no	0	0	Yes	2	52	10	10.4		Yes	2	Yes	Yes	Yes	Yes	Eco by Sonya Driver	50+
1015	Self-referred	63	Land	Walking/running	60 to 69 yrs	165	70	Female	Ex-smoker	Yes	8	25.7	Overweight	1.79	45						45	6	45	270	12150		Yes	20	no	0	0	0	no	0	0	no	0	0	0	0		Yes	1	no	Yes	Yes	no	Coles/Woolworths	15+
1016	Self-referred	27	Aquatic	stand up paddle boarding	18 to 29 yrs	184	95	Male	non-smoker	Yes	2	28.1	Overweight	2.2	15			Advanced			45	1.5	40	60	900		Yes	25	Yes	10	48	480	Yes	25	120	Yes	3	52	25	39		Yes	2	Yes	Yes	Yes	Yes	None specified no no sunscreen
1017	Referred by GP	34	Aquatic	Surfing	30 to 39 yrs	180	74	Male	non-smoker	Yes	8	22.8	normal	1.92	15	Intermediate	Recreational		Short board	Natural	60	4	50	200	3000		Yes	10	Yes	4	10	40	Yes	10	4	Yes	5	52	20	52		No	0	no	no	Yes	Yes	Banana Boat	30+
1018	Self-referred	64	Aquatic	Surfing	60 to 69 yrs	176	71	Male	non-smoker	Yes	14	22.9	normal	1.86	30	Intermediate	Recreational		Mini mal	Goofy	30	5	30	150	4500		no	0	Yes	40	50	2000	Yes	100	2000	Yes	10	40	20	80		Yes	1	Yes	no	Yes	Yes	Cancer Council	50+
1019	Self-referred	55	Aquatic	Swimming	50 to 59 yrs	173	74	Female	non-smoker	Yes	10	24.7	normal	1.89	10						40	3	20	60	600		Yes	70	Yes	5	40	200	Yes	100	200	Yes	5	50	80	200		Yes	1	no	Yes	Yes	no	Cancer Council	30+
1020	Referred by GP	44	Land	Walking/running	40 to 49 yrs	164	80	Female	non-smoker	No		29.7	Overweight	1.91	26						90	5	52	260	6760		Yes	50	no	0	0	0	no	0	0	Yes	10	52	70	364		Yes	2	Yes	Yes	Yes	Yes	Cancer Council	50+
1021	Self-referred	55	Land	Walking/running	50 to 59 yrs	165	76	Female	non-smoker	No		27.9	Overweight	1.87	37						60	5	40	200	7400		no	0	no	0	0	0	no	0	0	Yes	2	15	0	0		Yes	2	Yes	Yes	Yes	no	Cancer Council	50+
1022	Self-referred	61	Land	Walking/running	60 to 69 yrs	178	83	Male	non-smoker	No		26.2	Overweight	2.03	43						60	4	40	160	6880		Yes	10	no	0	0	0	no	0	0	Yes	3	12	50	18		Yes	2	Yes	Yes	Yes	no	Coles/Woolworths	50+
1023	Self-referred	18	Land	Walking/running	18 to 29 yrs	180	78	Male	non-smoker	No		24.1	normal	1.97	1						60	7	52	364	364		no	0	Yes	38	50	1900	Yes	100	1900	no	0	0	0	0		Yes	2	Yes	Yes	Yes	no	Coles/Woolworths	50+
1024	Self-referred	49	Land	Walking/running	40 to 49 yrs	185	88	Male	non-smoker	Yes	15	25.7	Overweight	2.13	31						90	6	40	240	7440		Yes	60	no	0	0	0	no	0	0	Yes	1	52	60	31.2		Yes	2	Yes	Yes	Yes	no	Banana Boat	50+
1025	Self-referred	32	Land	Walking/running	30 to 39 yrs	170	65	Female	non-smoker	Yes	8	22.5	normal	1.75	14						60	7	52	364	5096		Yes	25	no	0	0	0	no	0	0	Yes	3	26	25	19.5		Yes	2	Yes	Yes	Yes	Yes	Ultra Violette	50+
1026	Referred by GP	45	Land	Walking/running	40 to 49 yrs	158	60	Female	non-smoker	Yes	4	24	normal	1.62	27						45	7.5	50	375	10125		no	0	no	0	0	0	no	0	0	no	0	0	0	0		Yes	1	no	Yes	Yes	no	La Rosay Posay	50+
1027	Self-referred	54	Land	Walking/running	50 to 59 yrs	154	64	Female	non-smoker	No		27	Overweight	1.65	36						15	1	48	48	1728		no	0	no	0	0	0	no	0	0	no	0	0	0	0		Yes	2	Yes	Yes	Yes	Yes	Cancer Council	50+
1028	Referred by GP	68	Land	Walking/running	60 to 69 yrs	165	44	Female	non-smoker	No		16.2	underweight	1.42	50						180	21	52	1092	54600		Yes	20	no	0	0	0	no	0	0	no	0	0	0	0		Yes	2	Yes	Yes	Yes	no	None specified no no sunscreen	50+
1029	Self-referred	18	Aquatic	Swimming	18 to 29 yrs	188	63	Male	non-smoker	No		17.8	underweight	1.81	5						60	2	40	80	400		Yes	70	Yes	20	40	800	Yes	80	640	Yes	2	20	50	20		No	0	no	no	Yes	Yes	Banana Boat	50+
1130	Self-referred	68	Land	Walking/running	60 to 69 yrs	169	80	Male	non-smoker	Yes	1	28	Overweight	1.94	50						40	5	52	260	13000		no	0	no	0	0	0	no	0	0	no	0	0	0	0		Yes	2	Yes	Yes	no	no	None specified no no sunscreen
1131	Self-referred	47	Land	Walking/running	40 to 49 yrs	156	62	Female	Ex-smoker	Yes	6	25.5	Overweight	1.64	29						30	2	40	80	2320		Yes	50	no	0	0	0	no	0	0	Yes	1	40	50	20		Yes	2	Yes	Yes	Yes	no	Banana Boat	30+
1132	Referred by GP	24	Land	Walking/running	18 to 29 yrs	162	61	Female	non-smoker	No		23.2	normal	1.66	6						40	4	45	180	1080		no	0	Yes	.5	50	25	Yes	25	6.25	Yes	2	40	25	20		Yes	2	Yes	Yes	Yes	no	Le Tan	30+
1133	Self-referred	32	Land	Walking/running	30 to 39 yrs	169	60	Female	non-smoker	Yes	6	21	normal	1.68	14						60	6	52	312	4368		Yes	70	Yes	3	25	75	Yes	10	7.5	Yes	2	25	30	15		Yes	2	Yes	Yes	Yes	Yes	Atrinica	50+
1134	Self-referred	51	Aquatic	Surfing	50 to 59 yrs	178	80	Male	non-smoker	No		25.2	Overweight	1.99	40	Advanced	Recreational		Short board	Natural	120	5	50	250	10000		Yes	80	Yes	40	52	2080	Yes	90	1872	Yes	5	52	10	26		No	0	no	no	Yes	Yes	Feel good inc	50+
1135	Self-referred	50	Aquatic	Surfing	50 to 59 yrs	186	85	Male	Ex-smoker	Yes	24	24.6	normal	2.1	24	Intermediate	Recreational		Short board	Natural	60	2	30	60	1440		Yes	10	Yes	38	43	1634	Yes	50	817	Yes	8	52	20	83.2		Yes	1	no	Yes	Yes	Yes	None specified no no sunscreen	50+
1136	Self-referred	47	Aquatic	Surfing	40 to 49 yrs	181	110	Male	non-smoker	No		33.6	obese	2.35	20	Intermediate	Recreational		Mini mal	Natural	60	3	30	90	1800		Yes	40	Yes	10	48	480	no	0	1	Yes	10	40	10	40		Yes	1	no	Yes	Yes	Yes	Cancer Council	50+
1137	Self-referred	26	Land	Walking/running	18 to 29 yrs	175	80	Male	non-smoker	No		26.1	Overweight	1.97	8						120	2	5	10	80		Yes	5	Yes	10	50	500	Yes	50	250	no	0	0	0	0		Yes	2	Yes	Yes	no	no	None specified no no sunscreen
1138	Self-referred	43	Land	Walking/running	40 to 49 yrs	175	67	Female	non-smoker	Yes	3	21.9	normal	1.8	25						60	3	45	135	3375		Yes	50	Yes	7	52	364	Yes	50	182	Yes	4	25	100	100		Yes	2	Yes	Yes	Yes	no	Neutrogena	30+
1139	Self-referred	29	Land	Walking/running	18 to 29 yrs	180	83	Male	Smoker	Yes	6	25.6	Overweight	2.04	11						60	2	52	104	1144		Yes	50	Yes	40	52	2080	Yes	100	2080	Yes	5	52	30	78		Yes	2	Yes	Yes	Yes	no	Atrinica	50+
1140	Referred by GP	57	Land	Walking/running	50 to 59 yrs	170	65	Female	non-smoker	Yes	6	22.5	normal	1.75	39						60	10	52	520	20280		Yes	20	no	0	0	0	no	0	0	Yes	15	26	80	312		Yes	2	Yes	Yes	Yes	no	Neutrogena	50+
1041	Self-referred	37	Land	Walking/running	30 to 39 yrs	154	56	Female	non-smoker	Yes	1	23.6	normal	1.55	19						480	56	1	56	1064		Yes	100	no	0	0	0	no	0	0	no	0	0	0	0		Yes	2	Yes	Yes	Yes	no	Bondi Sands	50+
1042	Self-referred	73	Aquatic	Swimming	70 plus	160	105	Male	non-smoker	Yes	1	41	obese	2.16	3						50	5	50	250	750		Yes	100	no	0	0	0	no	0	0	no	0	0	0	0		Yes	2	Yes	Yes	no	no	None specified no no sunscreen
1043	Self-referred	66	Land	Walking/running	60 to 69 yrs	170	103	Male	non-smoker	Yes	15	35.6	obese	2.21	48						60	5	50	250	12000		Yes	50	no	0	0	0	no	0	0	Yes	4	20	50	40		Yes	1	no	Yes	Yes	Yes	Le Tan	50+
1044	Self-referred	54	Aquatic	Surfing	50 to 59 yrs	186	90	Male	non-smoker	No		26	Overweight	2.16	35						60	4	50	200	7000		Yes	10	Yes	5	48	240	Yes	100	240	Yes	5	35	20	35		No	0	no	no	Yes	Yes	None specified no no sunscreen	50+
1045	Self-referred	41	Land	Walking/running	40 to 49 yrs	183	85	Male	non-smoker	No		25.4	Overweight	2.08	23						30	1	52	52	1196		Yes	60	Yes	1	40	40	Yes	10	4	no	0	0	0	0		Yes	2	Yes	Yes	Yes	Yes	Coles/Woolworths	50+
1046	Self-referred	65	Land	Walking/running	60 to 69 yrs	165	60	Female	Ex-smoker	Yes	4	22	normal	1.66	47						60	12	52	624	29328		no	0	no	0	0	0	no	0	0	Yes	2	52	0	0		Yes	2	Yes	Yes	Yes	no	Hawaiian Tropioc	15+
1047	Self-referred	48	Land	Walking/running	40 to 49 yrs	150	80	Female	non-smoker	No		35.6	obese	1.83	30						30	1	35	35	1050		no	0	no	0	0	0	no	0	0	no	0	0	0	0		Yes	1	no	Yes	Yes	no	None specified no no sunscreen	50+
1048	Self-referred	64	Land	Walking/running	60 to 69 yrs	157	55	Female	non-smoker	Yes	6	22.3	normal	1.55	46						30	6	52	312	14352		Yes	20	no	0	0	0	no	0	0	Yes	4	12	10	4.8		Yes	2	Yes	Yes	Yes	Yes	Coles/Woolworths	50+
1049	Self-referred	47	Land	Walking/running	40 to 49 yrs	193	93	Male	non-smoker	No		25	Overweight	2.23	29						60	3	45	135	3915		Yes	50	Yes	1	52	52	Yes	100	52	no	0	0	0	0		Yes	2	Yes	Yes	no	no	Cancer Council	15+
1050	Self-referred	31	Aquatic	Surfing	30 to 39 yrs	182	74	Male	non-smoker	Yes	6	22.3	normal	1.93	10	Advanced	Competitive (local board rider)		long-board/mal	Goofy	90	2	40	80	800		Yes	80	Yes	40	48	1920	Yes	10	192	Yes	30	52	30	468		Yes	2	Yes	Yes	Yes	Yes	Coles/Woolworths	50+
1051	Self-referred	50	Aquatic	Swimming	40 to 49 yrs	183	85	Male	non-smoker	No		25.4	Overweight	2.08	45						30	3	52	156	7020		no	0	no	0	0	0	no	0	0	Yes	7	52	10	36.4		Yes	2	Yes	Yes	Yes	no	None specified no no sunscreen
1052	Self-referred	71	Aquatic	Swimming	70 plus	150	67	Female	non-smoker	Yes	4	29.8	Overweight	1.67	60						30	15	40	60	3600		Yes	50	no	0	0	0	no	0	0	Yes	7	10	50	35		No	0	no	no	Yes	no	Bondi Sands	50+
1053	Self-referred	49	Land	Walking/running	40 to 49 yrs	169	92	Female	non-smoker	No		32.2	obese	2.08	31						60	5	52	260	8060		no	0	no	0	0	0	no	0	0	Yes	2	26	50	26		Yes	2	Yes	Yes	no	no	None specified no no sunscreen
1054	Self-referred	19	Land	Walking/running	18 to 29 yrs	174	63	Male	non-smoker	Yes	3	20.8	normal	1.74	2						180	3	18	54	108		Yes	40	no	0	0	0	no	0	0	Yes	4	5	90	18		Yes	2	Yes	Yes	Yes	no	None specified no no sunscreen	50+
1055	Self-referred	48	Land	Walking/running	40 to 49 yrs	165	72	Female	non-smoker	Yes	1	26.4	Overweight	1.82	30						60	2	52	104	3120		Yes	50	no	0	0	0	no	0	0	no	0	0	0	0		Yes	2	Yes	Yes	Yes	no	Nivia	50+
1056	Referred by GP	55	Land	Walking/running	50 to 59 yrs	160	54	Female	non-smoker	No		21.1	normal	1.55	37						60	3	52	156	5772		Yes	40	Yes	2	50	100	Yes	100	100	no	0	0	0	0		Yes	2	Yes	Yes	no	no	None specified no no sunscreen
1057	Self-referred	72	Land	Walking/running	50 to 59 yrs	178	81	Male	non-smoker	Yes	4	25.6	Overweight	2	54						60	7	52	364	19656		Yes	50	no	0	0	0	no	0	0	Yes	1	6	50	3		Yes	2	Yes	Yes	Yes	Yes	Bondi Sands	50+
1058	Self-referred	59	Land	Walking/running	50 to 59 yrs	186	103	Male	Ex-smoker	Yes	10	29.8	Overweight	2.31	41						40	4	26	104	4264		Yes	20	Yes	1	24	24	Yes	30	7.2	Yes	4	26	50	52		Yes	2	Yes	Yes	Yes	no	Cancer Council	15+
1059	Self-referred	38	Aquatic	Surfing	30 to 39 yrs	155	55	Female	non-smoker	No		22.9	normal	1.54	6	Intermediate	Recreational		Short board	Goofy	60	3	52	156	936		Yes	15	Yes	14	52	728	Yes	40	291.2	Yes	2	52	30	31.2		Yes	2	Yes	Yes	Yes	no	La Rosay Posay	50+
1060	Self-referred	32	Aquatic	Swimming	30 to 39 yrs	186	88	Male	Smoker	Yes	12	25.4	Overweight	2.13	20						60	2	16	32	640		Yes	100	no	0	0	0	no	0	0	Yes	4	48	0	0		No	0	no	no	no	no	Hawaiian Tropioc
1061	Self-referred	65	Aquatic	Swimming	60 to 69 yrs	154	71	Female	Ex-smoker	Yes	1	29.9	Overweight	1.74	47						120	4	52	208			no	0	no	0	0	0	no	0	0	Yes	4	52	50	104		Yes	1	no	Yes	Yes	no	Sunsense	50+
1062	Self-referred	42	Land	Walking/running	40 to 49 yrs	180	85	Male	non-smoker	Yes	2	26.2	Overweight	2.06	24						240	4	39				Yes	25	Yes	3	26	78	Yes	50	39	no	0	0	0	0		Yes	2	Yes	Yes	Yes	Yes	Banana Boat	50+
1063	Self-referred	61	Land	Walking/running	60 to 69 yrs	175	78	Female	non-smoker	No		25.5	Overweight	1.95	43						30	2	35				no	0	no	0	0	0	no	0	0	no	0	0	0	0		Yes	2	Yes	Yes	Yes	no	Cancer Council	30+
1064	Self-referred	31	Land	Walking/running	30 to 39 yrs	163	65	Female	non-smoker	Yes	2	24.5	normal	1.72	13						120	5	52	260			Yes	50	no	0	0	0	no	0	0	Yes	2	52	50	52		Yes	2	Yes	Yes	Yes	Yes	Banana Boat	30+
1065	Self-referred	49	Land	Walking/running	40 to 49 yrs	187	80	Male	non-smoker	Yes	10	22.9	normal	2.04	31						180	5	52	260			Yes	35	no	0	0	0	no	0	0	Yes	5	40	10	20		Yes	2	Yes	Yes	Yes	Yes	Cancer Council	50+
1066	Self-referred	37	Land	Walking/running	30 to 39 yrs	163	65	Female	Smoker	Yes	10	24.5	normal	1.72	29						60	5	52	260			no	0	no	0	0	0	no	0	0	Yes	5	52	50	130		Yes	1	no	Yes	no	no	None specified no no sunscreen
1067	Self-referred	47	Land	Walking/running	40 to 49 yrs	180	87	Male	non-smoker	Yes	10	26.9	Overweight	2.09	29						60	7	52	364			Yes	100	no	0	0	0	no	0	0	Yes	20	52	80	832		Yes	2	Yes	Yes	Yes	Yes	Cancer Council	30+
1068	Self-referred	48	Land	Walking/running	40 to 49 yrs	182	140	Male	non-smoker	No		42.3	obese	2.66	30						60	3	40	120			Yes	85	Yes	84	52	4368	Yes	100	4368	Yes	5	15	85	63.75		Yes	1	Yes	no	Yes	no	Hawaiian Tropioc	50+
1069	Self-referred	36	Land	Walking/running	30 to 39 yrs	165	60	Female	non-smoker	No		22	normal	1.66	18						90	7	52	364			no	0	no	0	0	0	no	0	0	no	0	0	0	0		Yes	1	no	Yes	Yes	no	None specified no no sunscreen	30+
1070	Self-referred	31	Land	Walking/running	30 to 39 yrs	170	68	Female	non-smoker	Yes	3	23.5	normal	1.79	15						60	2	26	52			Yes	100	no	0	0	0	no	0	0	Yes	4	26	100	104		Yes	2	Yes	Yes	Yes	no	Cancer Council	30+
1071	Self-referred	24	Land	Walking/running	18 to 29 yrs	169	68	Female	non-smoker	Yes	1	23.8	normal	1.79	6						30	1	20	20			no	0	no	0	0	0	no	0	0	Yes	2	16	25	8		Yes	2	Yes	Yes	Yes	Yes	Bondi Sands	30+
1072	Self-referred	33	Land	Walking/running	30 to 39 yrs	152	84	Female	non-smoker	No		36.4	obese	1.88	15						20	4	40	160			Yes	25	no	0	0	0	no	0	0	no	0	0	0	0		Yes	1	no	Yes	Yes	no	Coles/Woolworths	50+
1073	Self-referred	34	Aquatic	stand up paddle boarding	30 to 39 yrs	190	95	Male	non-smoker	Yes	10	26.3	Overweight	2.24	21			Advanced			600	10	26	260			Yes	50	no	0	0	0	no	0	0	Yes	10	40	20	8		Yes	2	Yes	Yes	Yes	Yes	Cancer Council	50+
1074	Self-referred	26	Aquatic	Surfing	18 to 29 yrs	167	58	Female	non-smoker	No		20.8	normal	1.64	13	Intermediate	Recreational		Short board	Natural	90	3	25	75			Yes	15	Yes	3	46	138	Yes	20	27.6	Yes	8	52	25	104		Yes	1	no	Yes	Yes	Yes	Ella Bache	30+
1075	Referred by GP	66	Aquatic	Surfing	60 to 69 yrs	178	80	Male	non-smoker	No		25.2	Overweight	1.99	50	Advanced	Recreational		Short board	Natural	60	20	52	2080			Yes	70	Yes	50	45	2250	Yes	80	1800	Yes	10	50	0	0		No	0	no	no	no	no	None specified no no sunscreen
1076	Self-referred	22	Aquatic	Swimming	18 to 29 yrs	174	59	Female	non-smoker	Yes	2	19.5	underweight	1.69	10						40	1	30	30			Yes	30	no	0	0	0	no	0	0	Yes	2	20	0	0		Yes	1	Yes	no	Yes	Yes	Cancer Council	50+
1077	Self-referred	43	Land	Walking/running	40 to 49 yrs	162	66	Female	Smoker	Yes	6	25.1	Overweight	1.72	25						30	3	52	156			no	0	no	0	0	0	no	0	0	Yes	3	52	50	78		Yes	2	Yes	Yes	Yes	Yes	Bondi Sands	50+
1078	Self-referred	79	Land	Walking/running	70 plus	157	60	Female	non-smoker	No		24.3	normal	1.62	61						10	1	52	52			Yes	100	no	0	0	0	no	0	0	no	0	0	0	0		Yes	2	Yes	Yes	no	no	None specified no no sunscreen
1079	Self-referred	37	Land	Walking/running	30 to 39 yrs	167	54	Female	non-smoker	No		19.4	underweight	1.58	19						60	2	52	104			Yes	30	no	0	0	0	no	0	0	Yes	2	10	10	2		Yes	2	Yes	Yes	Yes	Yes	Ultraceuticals	50+
1080	Self-referred	61	Land	Walking/running	60 to 69 yrs	178	79	Female	Ex-smoker	Yes	3	24.9	normal	1.98	43						40	3	52	156			Yes	50	no	0	0	0	no	0	0	Yes	3	42	30	37.8		Yes	2	Yes	Yes	no	no	None specified no no sunscreen	50+
1081	Self-referred	24	Land	Walking/running	18 to 29 yrs	171	54	Female	non-smoker	No		18.5	underweight	1.6	6						60	1	52	52			no	0	no	0	0	0	no	0	0	Yes	1	52	10	5.2		Yes	2	Yes	Yes	Yes	Yes	Nivia	50+
1082	Self-referred	56	Land	Walking/running	50 to 59 yrs	175	92	Male	Ex-smoker	Yes	25	30	Overweight	2.11	38						120	10	52	520			Yes	30	no	0	0	0	no	0	0	no	0	0	0	0		Yes	2	Yes	Yes	no	no	Banana Boat	50+
1083	Self-referred	67	Land	Walking/running	60 to 69 yrs	163	80	Female	Ex-smoker	Yes	1	30.1	obese	1.9	49						60	2	40	80			no	0	no	0	0	0	no	0	0	no	0	0	0	0		Yes	2	Yes	Yes	Yes	Yes	Cancer Council	50+
1084	Self-referred	37	Land	Walking/running	30 to 39 yrs	178	56	Female	non-smoker	Yes	3	17.7	underweight	1.66	19						60	5	52	260			Yes	15	no	0	0	0	no	0	0	Yes	3	16	25	12		Yes	1	no	Yes	Yes	Yes	Cancer Council	50+
1085	Self-referred	54	Land	Walking/running	50 to 59 yrs	167	75	Male	non-smoker	Yes	15	26.9	Overweight	1.87	36						60	7	52	364	13104		no	0	Yes	40	52	2080	Yes	50	1040	Yes	6	13	50	39		Yes	2	Yes	Yes	Yes	no	Coles/Woolworths	50+
1087	Self-referred	54	Aquatic	Surfing	50 to 59 yrs	175	70	Male	non-smoker	Yes	10	22.9	normal	1.84	40						60	4	40	160	6400		Yes	5	no	0	0	0	no	0	0	Yes	10	52	0	0		Yes	1	no	Yes	Yes	Yes	Sunsense	50+
1088	Self-referred	62	Aquatic	Surfing	60 to 69 yrs	171	85	Male	non-smoker	Yes	2	29.1	Overweight	2.01	50	Intermediate	Recreational		Short board	Natural	120	2	30	60	3000		Yes	25	Yes	20	48		Yes	80		Yes	2	30	10	6		Yes	1	no	Yes	Yes	Yes	Cancer Council	50+
1089	Self-referred	24	Aquatic	Surfing	18 to 29 yrs	180	75	Male	non-smoker	Yes	1	23.1	normal	1.94	15	Intermediate	Recreational		Short board	Natural	90	4	40	160	2400		Yes	5	no	0	0	0	no	0	0	Yes	3	40	0	0		Yes	1	no	Yes	Yes	Yes	Cancer Council	50+
1090	Self-referred	65	Land	Walking/running	60 to 69 yrs	157	69	Female	Ex-smoker	Yes	10	28	Overweight	1.73	47						90	10	52	520	24440		Yes	20	no	0	0	0	no	0	0	Yes	6	20	10	12		Yes	2	Yes	Yes	Yes	Yes	Cancer Council	50+
1091	Self-referred	33	Land	Walking/running	30 to 39 yrs	161	63	Female	non-smoker	No		24.3	normal	1.68	15						60	7	52	364	5460		no	0	no	0	0	0	no	0	0	no	0	0	0	0		Yes	2	Yes	Yes	no	no	None specified no no sunscreen
1092	Self-referred	55	Land	Walking/running	50 to 59 yrs	170	65	Female	non-smoker	Yes	5	22.5	normal	1.75	37						60	7	50	350	12950		Yes	10	no	0	0	0	no	0	0	no	0	0	0	0		Yes	2	Yes	Yes	Yes	Yes	Ego	30+
1093	Self-referred	36	Land	Walking/running	30 to 39 yrs	164	89	Female	non-smoker	No		33.1	obese	2.01	18						30	2.5	40	100	1800		Yes	100	no	0	0	0	no	0	0	Yes	1	13	100	13		Yes	1	no	Yes	Yes	no	Banana Boat	50+
1094	Self-referred	53	Aquatic	Surfing	50 to 59 yrs	175	84	Male	Smoker	Yes	20	27.4	Overweight	2.02	20	Intermediate	Recreational		Mini mal	Goofy	120	6	25	150	3000		Yes	50	no	0	0	0	no	0	0	Yes	4	52	10	26		Yes	1	no	Yes	Yes	Yes	None specified no no sunscreen	50+
1095	Self-referred	18	Aquatic	Surfing	18 to 29 yrs	156	45	Female	non-smoker	No		18.5	underweight	1.4	1	Beginner	Recreational		long-board/mal	Natural	60	5	10	50	50		Yes	80	no	0	0	0	no	0	0	Yes	10	30	30	90		Yes	1	no	Yes	Yes	Yes	Banana Boat	50+
1096	Self-referred	33	Land	Walking/running	30 to 39 yrs	185	77	Male	Ex-smoker	Yes	10	22.5	normal	1.99	15						60	7	52	364	5460		no	0	no	0	0	0	no	0	0	Yes	10	52	80	416		Yes	1	no	Yes	Yes	Yes	Le Tan	30+
1097	Referred by GP	53	Land	Walking/running	50 to 59 yrs	160	58	Female	Ex-smoker	Yes	3	22.7	normal	1.61	35						60	4	52	208	7280		Yes	60	Yes	5	52	260	Yes	80	208	Yes	2	10	80	16		Yes	2	Yes	Yes	Yes	no	Atrinica	30+
1098	Referred by GP	61	Land	Walking/running	60 to 69 yrs	170	83	Male	Ex-smoker	Yes	10	28.7	Overweight	1.98	43						240	20	52	1040	44720		Yes	40	no	0	0	0	no	0	0	Yes	3	3	50	4.5		Yes	2	Yes	Yes	Yes	Yes	Atrinica	30+
1099	Referred by GP	75	Land	Walking/running	70 plus	156	67	Female	non-smoker	Yes	2	27.5	Overweight	1.7	57						30	2	46	92	5244		no	0	no	0	0	0	no	0	0	no	0	0	0	0		Yes	2	Yes	Yes	Yes	no	Cancer Council	30+
1100	Self-referred	63	Aquatic	Swimming	60 to 69 yrs	189	91	Male	non-smoker	No		25.5	Overweight	2.19	20						30	1	40	40	800		no	0	no	0	0	0	no	0	0	Yes	2	40	0	0		Yes	1	no	Yes	Yes	Yes	Cancer Council	50+
1100	Self-referred	63	Aquatic	Swimming	60 to 69 yrs	189	91	Male	non-smoker	No		25.5	Overweight	2.19	20						30	1	40	40	800		no	0	no	0	0	0	no	0	0	Yes	2	40	0	0		Yes	1	no	Yes	Yes	Yes	Cancer Council	50+
1101	Self-referred	67	Land	Walking/running	60 to 69 yrs	157	70	Female	non-smoker	Yes	6	28.4	Overweight	1.75	49						30	5	40	200	9800		no	0	no	0	0	0	no	0	0	Yes	1	13	50	6.5		Yes	2	Yes	Yes	Yes	Yes	Cancer Council	50+
1102	Referred by GP	57	Land	Walking/running	50 to 59 yrs	165	55	Female	non-smoker	Yes	6	20.2	normal	1.59	39						120	2	52	104	4056		Yes	70	Yes	1	52	52	Yes	100	52	Yes	1	52	100	52		Yes	2	Yes	Yes	Yes	no	Dermalon	50+
1103	Self-referred	27	Land	Walking/running	18 to 29 yrs	173	65	Female	non-smoker	Yes	5	21.7	normal	1.77	9						45	3	45	135	1215		Yes	80	no	0	0	0	no	0	0	Yes	3	52	60	93.6		Yes	2	Yes	Yes	Yes	no	Cancer Council	50+
1104	Self-referred	29	Land	Walking/running	18 to 29 yrs	184	78	Male	Smoker	Yes	24	23	normal	2	11						180	3	45	135	1485		Yes	50	Yes	38	50	1900	Yes	75	1425	Yes	15	52	80	624		Yes	2	Yes	Yes	Yes	no	Cancer Council	50+
1105	Self-referred	28	Aquatic	Surfing	18 to 29 yrs	180	83	Male	non-smoker	No		25.6	Overweight	2.04	16						60	6	52	312	4992		Yes	40	no	0	0	0	no	0	0	Yes	6	52	60	187.2		Yes	2	Yes	Yes	Yes	Yes	La Rosay Posay	50+
1106	Self-referred	26	Land	Walking/running	18 to 29 yrs	168	62	Female	non-smoker	Yes	4	22	normal	1.7	8						40	4	52	208	1664		Yes	50	no	0	0	0	no	0	0	Yes	1	52	100	52		Yes	2	Yes	Yes	Yes	Yes	La Rosay Posay	50+
1107	Self-referred	53	Land	Walking/running	50 to 59 yrs	166	50	Female	non-smoker	Yes	2	18.1	underweight	1.52	35						40	6	52	312	10920		Yes	50	Yes	5	48	240	Yes	80	192	Yes	2	25	80	40		Yes	1	Yes	no	Yes	Yes	Cancer Council	30+
1108	Self-referred	67	Land	Walking/running	60 to 69 yrs	172	74	Female	non-smoker	Yes	2	25	normal	1.88	49						100	7	50	350	17150		no	0	no	0	0	0	no	0	0	Yes	1	13	25	3.25		Yes	2	Yes	Yes	Yes	no	Nivia	50+
1109	Self-referred	38	Land	Walking/running	30 to 39 yrs	178	105	Male	Ex-smoker	Yes	3	33.1	obese	2.28	20						60	2	52	104	2080		Yes	80	Yes	6	48	288	Yes	80	230.4	Yes	2	52	50	52		Yes	2	Yes	Yes	Yes	no	Sun Bum	50+
1110	Self-referred	46	Land	Walking/running	40 to 49 yrs	180	88	Male	Ex-smoker	Yes	8	27.2	Overweight	2.1	28						60	5	40	200	5600		Yes	20	Yes	3	52	156	Yes	50	78	Yes	3	35	80	84		Yes	2	Yes	Yes	no	no	None specified no no sunscreen
1112	Self-referred	56	Land	Walking/running	50 to 59 yrs	189	92	Male	non-smoker	Yes	10	25.8	Overweight	2.2	38						30	7	48	336	12768		Yes	20	Yes	20	42	840	Yes	75	630	Yes	1	30	80	24		Yes	2	Yes	Yes	Yes	no	None specified no no sunscreen	30+
1113	Self-referred	51	Land	Walking/running	50 to 59 yrs	165	65	Female	non-smoker	Yes	10	23.9	normal	1.73	33						30	7	48	336	11088		Yes	20	Yes	20	42	840	Yes	80	672	Yes	2	30	20	12		Yes	2	Yes	Yes	Yes	no	Ultra Violette	30+
1114	Referred by GP	56	Land	Walking/running	50 to 59 yrs	156	73	Female	non-smoker	Yes	2	30	Overweight	1.78	38						30	2	52	104	3952		Yes	25	no	0	0	0	no	0	0	Yes	10	52	40	208		Yes	2	Yes	Yes	Yes	Yes	Cancer Council	50+
1115	Self-referred	48	Aquatic	stand up paddle boarding	40 to 49 yrs	180	90	Male	non-smoker	Yes	10	27.8	Overweight	2.12	20			Advanced			300	20	5	100	2000		Yes	20	Yes	20	40	800	Yes	20	160	Yes	4	30	10	12		Yes	1	no	Yes	Yes	no	Cancer Council	50+
1116	Self-referred	67	Land	Walking/running	60 to 69 yrs	156	56	Female	Ex-smoker	Yes	8	23	normal	1.56	49						45	6	52	312	15288		no	0	no	0	0	0	no	0	0	no	0	0	0	0		Yes	2	Yes	Yes	Yes	no	Cancer Council	50+
1117	Self-referred	53	Aquatic	Surfing	50 to 59 yrs	181	86	Male	non-smoker	Yes	7	26.3	Overweight	2.08	40	Intermediate	Recreational		Short board	Natural	60	2	20	40	1600		Yes	20	Yes	20	40	800	Yes	50	400	Yes	5	52	5	13		Yes	1	no	Yes	Yes	Yes	Nivia	50+
1118	Self-referred	83	Land	Walking/running	70 plus	178	90	Male	non-smoker	Yes	21	28.4	Overweight	2.11	65						40	3	52	156	10140		Yes	10	no	0	0	0	no	0	0	no	0	0	0	0		Yes	2	Yes	Yes	no	no	None specified no no sunscreen
1119	Self-referred	27	Land	Walking/running	18 to 29 yrs	176.5	67	Female	non-smoker	Yes	2	21.5	normal	1.81	9						60	5	40	200	1800		no	0	no	0	0	0	no	0	0	Yes	10	6	30	9		Yes	2	Yes	Yes	Yes	no	Cancer Council	50+
1120	Self-referred	49	Aquatic	Surfing	40 to 49 yrs	185	95	Male	non-smoker	Yes	12	27.8	Overweight	2.21	31	Intermediate	Recreational		long-board/mal	Natural	60	5	40	200	6200		Yes	30	Yes	5	45	225	Yes	50	112.5	Yes	15	45	100	675		Yes	2	Yes	Yes	Yes	no	Cancer Council	50+
1121	Referred by GP	57	Aquatic	Surfing	50 to 59 yrs	180	82	Male	non-smoker	Yes	1	25.3	Overweight	2.02	50	Advanced	Competitive (local board rider)		Short board	Natural	120	5	52	260	13000		Yes	50	Yes	30	50	1500	Yes	70	1050	Yes	4	30	50	60		Yes	1	no	Yes	Yes	Yes	Neutrogena	50+
1122	Self-referred	47	Aquatic	Surfing	40 to 49 yrs	185	115	Male	non-smoker	No		33.6	obese	2.43	42	Advanced	Recreational		Short board	Goofy	120	3	52	156	6552		no	0	Yes	38	48	1824	Yes	30	547.2	no	0	0	0	0		Yes	2	Yes	Yes	Yes	Yes	Hawaiian Tropioc	50+
1123	Self-referred	28	Aquatic	Surfing	18 to 29 yrs	191	90	Male	Smoker	Yes	12	24.7	normal	2.19	25	Advanced	Recreational		Short board	Goofy	120	7	5	35	875		Yes	40	Yes	12	30	360	Yes	50	180	Yes	8	52	30	124.8		Yes	2	Yes	Yes	Yes	Yes	Cancer Council	50+
1124	Self-referred	49	Aquatic	Surfing	40 to 49 yrs	188	79	Male	non-smoker	Yes	1	22.4	normal	2.03	30	Intermediate	Recreational		Short board	Natural	45	8	25	200	6000		Yes	60	Yes	20	30	600	Yes	60	360	Yes	10	40	60	240		Yes	1	no	Yes	Yes	no	Banana Boat	50+
1125	Self-referred	72	Aquatic	Swimming	70 plus	168	86	Female	Ex-smoker	Yes	5	30.5	obese	2	65						60	4	40	160	10400		Yes	70	no	0	0	0	no	0	0	Yes	14	52	25	182		No	0	no	no	Yes	Yes	Cancer Council	30+
1126	Self-referred	60	Aquatic	Swimming	60 to 69 yrs	165	70	Female	non-smoker	No		25.7	Overweight	1.79	38						30	6	48	288	10944		no	0	no	0	0	0	no	0	0	no	0	0	0	0		Yes	1	Yes	no	no	no	None specified no no sunscreen
1127	Self-referred	52	Land	Walking/running	50 to 59 yrs	167	63	Female	non-smoker	Yes	2	22.6	normal	1.71	34						60	3	52	156	5304		Yes	40	Yes	4	52	208	Yes	100	208	Yes	1	13	45	5.85		Yes	2	Yes	Yes	Yes	Yes	None specified no no sunscreen	50+
1128	Referred by GP	65	Land	Walking/running	60 to 69 yrs	163	90	Female	non-smoker	No		33.9	obese	2.02	47						20	1	52	52	2444		no	0	no	0	0	0	no	0	0	no	0	0	0	0		Yes	2	Yes	Yes	no	no	None specified no no sunscreen
1129	Referred by GP	46	Land	Walking/running	40 to 49 yrs	155	58	Female	Ex-smoker	Yes	6	24.1	normal	1.58	28						60	4	40	160	4480		Yes	5	no	0	0	0	no	0	0	Yes	2	52	50	52		Yes	2	Yes	Yes	Yes	Yes	Banana Boat	50+
1130	Self-referred	33	Land	Walking/running	30 to 39 yrs	164	60	Female	non-smoker	No		22.3	normal	1.65	15						30	1.5	52	78	1170		Yes	30	Yes	20	52	1040	Yes	80	832	no	0	0	0	0		Yes	2	Yes	Yes	Yes	Yes	Bondi Sands	50+
1131	Self-referred	63	Land	Walking/running	60 to 69 yrs	171	65	Female	non-smoker	Yes	10	22.2	normal	1.76	45						90	9	52	468	21060		Yes	60	no	0	0	0	no	0	0	Yes	7	26	80	145.6		Yes	1	no	Yes	no	no	None specified no no sunscreen
1132	Referred by GP	39	Land	Walking/running	30 to 39 yrs	177	71	Male	Ex-smoker	Yes	4	22.7	normal	1.87	21						90	8	52	416	8736		Yes	70	Yes	30	50	1500	Yes	70	1050	Yes	4	13	20	10.4		Yes	2	Yes	Yes	Yes	Yes	Neutrogena	50+
1133	Self-referred	64	Land	Walking/running	60 to 69 yrs	157	70	Female	non-smoker	No		28.4	Overweight	1.75	46						20	2	26	52	2392		no	0	no	0	0	0	no	0	0	no	0	0	0	0		Yes	1	no	Yes	no	no	None specified no no sunscreen
1134	Self-referred	73	Land	Walking/running	70 plus	169	103	Male	Ex-smoker	Yes	14	36.1	obese	2.2	55						30	3	48	144	7920		no	0	no	0	0	0	no	0	0	no	0	0	0	0		Yes	2	Yes	Yes	no	no	None specified no no sunscreen
1135	Self-referred	57	Land	Walking/running	50 to 59 yrs	172	86	Female	non-smoker	No		29.1	Overweight	2.03	39						60	14	48	672	26208		no	0	no	0	0	0	no	0	0	Yes	4	52	50	104		Yes	2	Yes	Yes	Yes	no	Hamilton	50+
1136	Referred by GP	48	Land	Walking/running	40 to 49 yrs	165	57	Female	non-smoker	Yes	6	20.9	normal	1.62	30						60	6	52	312	9360		Yes	5	no	0	0	0	no	0	0	Yes	.5	26	25	3.25		Yes	2	Yes	Yes	Yes	Yes	Cancer Council	50+
1137	Self-referred	29	Land	Walking/running	18 to 29 yrs	170	70	Female	non-smoker	No		24.2	normal	1.82	11						60	2	52	104	1144		Yes	100	no	0	0	0	no	0	0	Yes	2	26	100	52		Yes	1	no	Yes	Yes	Yes	Cancer Council	50+
1138	Self-referred	63	Land	Walking/running	60 to 69 yrs	182	100	Male	non-smoker	Yes	4	30.2	obese	2.25	45						60	7	52	364	16380		no	0	no	0	0	0	no	0	0	Yes	15	52	50	390		Yes	2	Yes	Yes	no	no	None specified no no sunscreen
1139	Self-referred	61	Land	Walking/running	60 to 69 yrs	187	78	Male	non-smoker	No		22.3	normal	2.01	43						180	12	52	624	26832		Yes	33	no	0	0	0	no	0	0	Yes	2	50	0	0		Yes	1	no	Yes	Yes	Yes	Neutrogena	50+
1140	Self-referred	43	Aquatic	Surfing	40 to 49 yrs	174	85	Male	non-smoker	Yes	4	28.1	Overweight	2.03	25	Advanced	Recreational		Short board	Natural	120	3	40	120	3000		Yes	20	no	0	0	0	no	0	0	Yes	15	40	30	180		Yes	1	no	Yes	Yes	Yes	Cancer Council	50+
1141	Self-referred	54	Land	Walking/running	50 to 59 yrs	168	86	Female	Ex-smoker	Yes	10	30.5	obese	2	36						60	5	52	260	9360		Yes	20	no	0	0	0	no	0	0	Yes	1	4	100	4		Yes	2	Yes	Yes	no	no	None specified no no sunscreen	30+
1142	Self-referred	34	Land	Walking/running	30 to 39 yrs	160	87	Female	non-smoker	Yes	2	34	obese	1.97	16						60	7	52	364	5824		no	0	no	0	0	0	no	0	0	no	0	0	0	0		Yes	2	Yes	Yes	Yes	no	Neutrogena	50+
1143	Self-referred	57	Land	Walking/running	50 to 59 yrs	177	90	Male	non-smoker	No		28.7	Overweight	2.1	39						30	2	50	100	3900		no	0	Yes	8	5	40	Yes	4	1.6	Yes	2	20	0	0		Yes	2	Yes	Yes	no	no	Cancer Council	50+
1144	Self-referred	50	Land	Walking/running	50 to 59 yrs	172	68	Female	non-smoker	No		23	normal	1.8	32						45	5	40	200	6400		Yes	10	no	0	0	0	no	0	0	Yes	10	26	50	130		Yes	2	Yes	Yes	Yes	no	Cancer Council	50+
1145	Self-referred	69	Land	Walking/running	60 to 69 yrs	182	91	Male	non-smoker	Yes	1	27.5	Overweight	2.14	51						90	8	52	416	21216		Yes	50	no	0	0	0	no	0	0	Yes	4	52	100	208		Yes	2	Yes	Yes	no	no	Banana Boat	30+
1146	Self-referred	41	Land	Walking/running	40 to 49 yrs	168	68	Female	non-smoker	Yes	6	24.1	normal	1.78	23						30	1	26	26	598		no	0	no	0	0	0	no	0	0	Yes	2	13	50	13		Yes	2	Yes	Yes	Yes	Yes	Bondi Sands	50+
1147	Self-referred	70	Land	Walking/running	70 plus	155	57	Female	non-smoker	No		23.7	normal	1.57	52						60	5	52	260	13520		no	0	no	0	0	0	no	0	0	no	0	0	0	0		Yes	2	Yes	Yes	no	no	Neutrogena	50+
1148	Self-referred	67	Land	Walking/running	60 to 69 yrs	168	87	Female	non-smoker	Yes	1	30.8	obese	2.01	49						60	3	52	156	7644		Yes	60	no	0	0	0	no	0	0	no	0	0	0	0		Yes	2	Yes	Yes	no	no	None specified no no sunscreen
1149	Self-referred	68	Land	Walking/running	60 to 69 yrs	172	77	Male	non-smoker	Yes	3	26	Overweight	1.92	50						180	9	45	405	20250		Yes	20	no	0	0	0	no	0	0	Yes	10	50	20	100		Yes	2	Yes	Yes	Yes	no	Cancer Council	50+
1150	Self-referred	60	Land	Walking/running	60 to 69 yrs	184	89	Male	non-smoker	Yes	4	26.3	Overweight	2.13	42						45	4	46	184	7728		Yes	5	Yes	2	36	72	Yes	3	2.16	Yes	6	40	40	96		Yes	2	Yes	Yes	Yes	no	Banana Boat	50+
1151	Self-referred	58	Land	Walking/running	50 to 59 yrs	154	70	Female	non-smoker	Yes	4	29.5	Overweight	1.73	40						60	4	50	200	8000		Yes	60	no	0	0	0	no	0	0	Yes	8	6	10	4.8		Yes	2	Yes	Yes	Yes	Yes	Banana Boat	50+
1152	Self-referred	37	Land	Walking/running	30 to 39 yrs	155	52	Female	non-smoker	No		21.6	normal	1.5	19						60	8	40	320	6080		Yes	40	no	0	0	0	no	0	0	no	0	0	0	0		Yes	2	Yes	Yes	Yes	Yes	Banana Boat	50+
1153	Self-referred	76	Land	Walking/running	70 plus	178	93	Male	Ex-smoker	Yes	30	29.4	Overweight	2.14	58						45	1.5	40	60	3480		no	0	no	0	0	0	no	0	0	no	0	0	0	0		Yes	2	Yes	Yes	Yes	no	None specified no no sunscreen	50+
1154	Self-referred	37	Aquatic	Swimming	30 to 39 yrs	178	86	Male	non-smoker	Yes	6	27.1	Overweight	2.06	30						30	1	32	32	960		Yes	25	Yes	3	48	144	Yes	80	115.2	Yes	15	50	35	262.5		Yes	1	no	Yes	Yes	no	Cancer Council	50+
1155	Self-referred	60	Land	Walking/running	60 to 69 yrs	176	86	Male	non-smoker	No		27.8	Overweight	2.05	42						45	2	48	96	4032		no	0	Yes	48	60	2880	Yes	30	864	Yes	2	48	100	96		Yes	2	Yes	Yes	Yes	no	Nivia	50+
1156	Self-referred	64	Aquatic	stand up paddle boarding	60 to 69 yrs	179	96	Male	non-smoker	Yes	15	30	Overweight	2.18	5						90	6	40	240	1200		no	0	Yes	5	40	200	Yes	90	180	Yes	10	52	0	0		Yes	2	Yes	Yes	Yes	Yes	Coles/Woolworths	50+
1157	Self-referred	40	Land	Walking/running	40 to 49 yrs	188	100	Male	non-smoker	Yes	10	28.3	Overweight	2.29	22						1	10	52	520	11440		Yes	10	Yes	51	60	3060	Yes	40	1224	no	0	0	0	0		Yes	1	no	Yes	no	no	None specified no no sunscreen
1158	Self-referred	27	Land	Cycling	18 to 29 yrs	155	56	Female	non-smoker	No		23.3	normal	1.55	9						60	2	40	80	720		Yes	100	Yes	5	40	200	Yes	100	200	no	0	0	0	0		Yes	1	no	Yes	no	no	None specified no no sunscreen
1159	Self-referred	18	Land	Cycling	18 to 29 yrs	174	62	Female	non-smoker	Yes	4	20.5	normal	1.73	4						180	10	52	520	2080		Yes	20	Yes	2	26	52	Yes	10	5.2	Yes	1	52	100	52		Yes	2	Yes	Yes	Yes	Yes	Cancer Council	50+
1160	Referred by GP	72	Aquatic	Swimming	70 plus	153	68	Female	Ex-smoker	Yes	2	29	Overweight	1.7	65						90	8	52	416	27040		Yes	10	no	0	0	0	no	0	0	Yes	5	52	50	130		No	0	no	no	no	no	None specified no no sunscreen
1161	Self-referred	42	Aquatic	Swimming	40 to 49 yrs	176	65	Female	non-smoker	No		21	normal	1.78	35						30	3	52	156	5460		Yes	10	no	0	0	0	no	0	0	no	0	0	0	0		Yes	1	no	Yes	Yes	Yes	None specified no no sunscreen
1162	Self-referred	78	Land	Walking/running	70 plus	180	87	Male	non-smoker	Yes	30	26.9	Overweight	2.09	60						20	14	50	700	42000		no	0	no	0	0	0	no	0	0	no	0	0	0	0		Yes	2	Yes	Yes	Yes	no	Banana Boat	50+
1163	Self-referred	61	Land	Walking/running	60 to 69 yrs	154	80	Female	non-smoker	No		33.7	obese	1.85	43						40	2	50	100	4300		no	0	no	0	0	0	no	0	0	Yes	4	40	20	32		Yes	2	Yes	Yes	Yes	no	Hawaiian Tropioc	30+
1164	Self-referred	65	Aquatic	Surfing	60 to 69 yrs	180	84	Male	non-smoker	Yes	15	25.9	Overweight	2.05	40	Advanced	Recreational		Short board	Natural	60	5	52	260	10400		no	0	Yes	1.5	40	80	Yes	20	16	Yes	7	52	0	0		No	0	no	no	Yes	no	Coles/Woolworths	30+
1165	Self-referred	49	Aquatic	Surfing	40 to 49 yrs	170	83	Male	non-smoker	Yes	10	28.7	Overweight	1.98	10	Intermediate	Recreational		Mini mal	Natural	60	1	42	42	420		Yes	20	Yes	30	45	1350	Yes	100	1350	no	0	0	0	0		Yes	2	Yes	Yes	Yes	no	Banana Boat	50+
1166	Self-referred	40	Aquatic	Surfing	40 to 49 yrs	176	78	Male	non-smoker	Yes	1	25.2	Overweight	1.95	30	Advanced	Recreational		Short board	Natural	75	7	50	350	10500		Yes	20	no	0	0	0	no	0	0	Yes	3	50	0	0		Yes	2	Yes	Yes	Yes	Yes	Feel good inc	50+
1167	Self-referred	60	Land	Walking/running	60 to 69 yrs	165	70	Female	non-smoker	Yes		25.7	Overweight	1.79	42						60	6	52	312	13104		Yes	50	no	0	0	0	no	0	0	no	0	0	0	0		Yes	2	Yes	Yes	no	no	None specified no no sunscreen
1168	Referred by GP	76	Land	Walking/running	70 plus	190	94	Male	Ex-smoker	Yes	8	26	Overweight	2.23	58						60	5	52	260	15080		no	0	no	0	0	0	no	0	0	no	0	0	0	0		Yes	2	Yes	Yes	Yes	no	Cancer Council	50+
1169	Self-referred	49	Land	Walking/running	40 to 49 yrs	165	110	Female	5	No		40.4	obese	2.25	31						40	3	52	156	4836		Yes	40	no	0	0	0	no	0	0	Yes	10	52	80	416		Yes	2	Yes	Yes	Yes	Yes	Hawaiian Tropioc	50+
1170	Referred by GP	43	Land	Walking/running	40 to 49 yrs	178	78	Female	non-smoker	No		24.6	normal	1.96	25						60	7	50	350	8750		Yes	5	no	0	0	0	no	0	0	no	0	0	0	0		Yes	1	no	Yes	no	no	None specified no no sunscreen	15+
1171	Self-referred	38	Land	Walking/running	30 to 39 yrs	188	86	Male	non-smoker	No		24.3	normal	2.12	20						420	7	46	322	6440		Yes	40	Yes	40	46	1840	Yes	40	736	Yes	2.5	50	40	50		Yes	2	Yes	Yes	Yes	Yes	Moo Goo	50+
1172	Self-referred	73	Land	Walking/running	70 plus	153	68	Female	non-smoker	No		29	Overweight	1.7	65						60	5	40	200	13000		Yes	10	no	0	0	0	no	0	0	no	0	0	0	0		Yes	2	Yes	Yes	no	no	None specified no no sunscreen
1173	Self-referred	48	Land	Walking/running	40 to 49 yrs	163	63	Female	non-smoker	Yes	14	23.7	normal	1.69	30						45	2.5	30	75	2250		no	0	no	0	0	0	no	0	0	Yes	1	25	0	0		Yes	1	no	Yes	Yes	no	None specified no no sunscreen	50+
1174	Self-referred	59	Land	Walking/running	50 to 59 yrs	157	68	Female	non-smoker	Yes	1	27.6	Overweight	1.72	41						60	3	52	156	6396		no	0	no	0	0	0	no	0	0	Yes	1	16	0	0		Yes	2	Yes	Yes	no	no	Bondi Sands	50+
1175	Self-referred	36	Aquatic	Surfing	30 to 39 yrs	174	74	Male	Ex-smoker	Yes	15	24.4	normal	1.89	15	Advanced	Recreational		Short board	Goofy	45	4	30	120	1800		Yes	60	Yes	20	52	1040	Yes	90	936	Yes	2	30	20	12		Yes	1	no	Yes	Yes	no	Banana Boat	50+
1176	Self-referred	37	Aquatic	Surfing	30 to 39 yrs	185	101	Male	Ex-smoker	Yes	6	29.5	Overweight	2.28	23	Advanced	Recreational		Short board	Natural	60	3	20	60	1380		Yes	50	Yes	3	52	156	Yes	100	156	Yes	3	40	0	0		Yes	1	no	Yes	Yes	no	Hawaiian Tropioc	50+
1177	Self-referred	45	Aquatic	Swimming	40 to 49 yrs	165	63	Female	non-smoker	No		23.1	normal	1.7	25						120	4	20	80	2000		Yes	100	no	0	0	0	no	0	0	Yes	7	52	0	0		No	0	no	no	Yes	Yes	Cancer Council	50+
1178	Self-referred	32	Land	Walking/running	30 to 39 yrs	164	80	Female	non-smoker	Yes	8	29.7	Overweight	1.91	14						30	3.5	52	182	2548		Yes	80	no	0	0	0	no	0	0	Yes	3	50	80	120		Yes	2	Yes	Yes	Yes	Yes	La Rosay Posay	50+
1179	Self-referred	65	Land	Walking/running	60 to 69 yrs	154	75	Female	Ex-smoker	No		31.6	obese	1.79	47						10	1	26	26	1222		no	0	no	0	0	0	no	0	0	no	0	0	0	0		Yes	2	Yes	Yes	no	no	None specified no no sunscreen
1180	Self-referred	55	Land	Walking/running	50 to 59 yrs	168	95	Female	Ex-smoker	No		33.7	obese	2.11	37						60	3	40	120	5520		no	0	no	0	0	0	no	0	0	no	0	0	0	0		Yes	2	Yes	Yes	Yes	no	La Rosay Posay	50+
1181	Self-referred	64	Land	Walking/running	60 to 69 yrs	183	90	Male	non-smoker	Yes	7	26.9	Overweight	2.14	46						90	5	52	260	11960		Yes	50	no	0	0	0	no	0	0	no	0	0	0	0		Yes	2	Yes	Yes	no	no	None specified no no sunscreen
1185	Self-referred	44	Land	Walking/running	40 to 49 yrs	173	81	Male	non-smoker	Yes	10	27.1	Overweight	1.97	26						60	10	26	260	6760		Yes	10	Yes	30	20	600	Yes	15	90	Yes	2	12	50	12		Yes	2	Yes	Yes	Yes	no	Cancer Council	50+
1183	Referred by GP	65	Aquatic	Surfing	60 to 69 yrs	170	63	Male	Ex-smoker	Yes	20	21.8	normal	1.72	60	Advanced	Recreational		Short board	Goofy	60	6	52	312	18720		Yes	25	Yes	30	40	1200	Yes	80	960	Yes	7	52	25	91		No	0	no	no	no	no	None specified no no sunscreen
1184	Referred by GP	56	Land	Cycling	50 to 59 yrs	168	75	Male	non-smoker	Yes	6	26.6	Overweight	1.87	48						120	6	52	312	14976		Yes	80	no	0	0	0	no	0	0	Yes	14	52	80	582.4		Yes	2	Yes	Yes	no	no	None specified no no sunscreen
1185	Referred by GP	67	Land	Walking/running	60 to 69 yrs	168	62	Female	non-smoker	Yes	5	22	normal	1.7	49						60	7	52	364	17836		Yes	10	no	0	0	0	no	0	0	Yes	4	26	10	10.4		Yes	2	Yes	Yes	no	no	None specified no no sunscreen
1186	Referred by GP	62	Land	Walking/running	60 to 69 yrs	180	80	Male	Ex-smoker	Yes	5	24.7	normal	2	44						60	7	52	364	16016		Yes	10	no	0	0	0	no	0	0	Yes	2	26	10	5.2		Yes	2	Yes	Yes	no	no	None specified no no sunscreen
1187	Self-referred	26	Land	Walking/running	18 to 29 yrs	165	70	Female	non-smoker	Yes	4	25.7	Overweight	1.79	8						60	4	52	208	1664		no	0	no	0	0	0	no	0	0	Yes	4	13	50	26		Yes	2	Yes	Yes	Yes	Yes	Cancer Council	50+
1188	Self-referred	61	Land	Walking/running	60 to 69 yrs	178	79	Female	non-smoker	Yes	4	24.9	normal	1.98	43						30	3	48	144	6192		Yes	50	no	0	0	0	no	0	0	Yes	1.5	45	50	33.75		Yes	2	Yes	Yes	Yes	no	Nivia	30+
1189	Self-referred	46	Land	Walking/running	40 to 49 yrs	157	61	Female	non-smoker	Yes	20	24.7	normal	1.63	28						120	2	26	52	1456		Yes	100	no	0	0	0	no	0	0	Yes	2	13	100	26		Yes	2	Yes	Yes	Yes	no	Cancer Council	50+
1190	Self-referred	39	Land	Walking/running	30 to 39 yrs	172	60.5	Female	non-smoker	Yes	3	20.5	normal	1.7	21						60	2	50	100	2100		no	0	Yes	1	2	2	Yes	60	1.2	Yes	3	45	50	67.5		Yes	1	Yes	no	Yes	Yes	Cancer Council	50+
1191	Referred by GP	45	Land	Walking/running	40 to 49 yrs	165	75	Female	non-smoker	Yes	1	27.5	Overweight	1.85	27						45	4.5	52	234	6318		no	0	no	0	0	0	no	0	0	Yes	2	40	0	0		Yes	1	no	Yes	Yes	no	Feel good inc	50+
1192	Self-referred	43	Aquatic	Swimming	40 to 49 yrs	183	87	Male	non-smoker	Yes	2	26	Overweight	2.1	33						60	2	30	60	1980		no	0	Yes	4	40	160	Yes	10	16	Yes	1	20	5	1		Yes	1	no	Yes	Yes	Yes	Cancer Council
1193	Self-referred	64	Aquatic	Surfing	60 to 69 yrs	171	72	Female	Ex-smoker	Yes	1	24.6	normal	1.85	46	Intermediate	Recreational		long-board/mal	Natural	90	7	30	210	9660		Yes	75	Yes	8	13	104	Yes	80	83.2	Yes	7	45	10	31.5		Yes	2	Yes	Yes	Yes	Yes	Sunsense	50+
1194	Self-referred	32	Aquatic	Surfing	30 to 39 yrs	175	63	Female	non-smoker	Yes	2	20.6	normal	1.75	14	Intermediate	Recreational		long-board/mal	Goofy	60	1	25	25	350		Yes	80	no	0	0	0	no	0	0	Yes	1.5	48	100	72		Yes	2	Yes	Yes	Yes	Yes	Nivia	50+
1195	Self-referred	76	Land	Walking/running	70 plus	170	84	Female	non-smoker	No		29.1	Overweight	1.99	58						180	9	50	450	26100		Yes	80	no	0	0	0	no	0	0	no	0	0	0	0		Yes	2	Yes	Yes	Yes	no	Neutrogena	50+
1196	Self-referred	30	Land	Walking/running	30 to 39 yrs	184	67	Female	non-smoker	No		19.8	underweight	1.85	12						60	7	52	364	4368		Yes	100	no	0	0	0	no	0	0	no	0	0	0	0		Yes	2	Yes	Yes	Yes	no	Seagull Milk	50+
1197	Self-referred	45	Land	Walking/running	40 to 49 yrs	165	58	Female	non-smoker	Yes	5	21.3	normal	1.63	27						30	3.5	52	182	4914		Yes	10	no	0	0	0	no	0	0	Yes	4	20	75	60		Yes	2	Yes	Yes	Yes	no	Cancer Council	50+
1198	Self-referred	51	Land	Walking/running	50 to 59 yrs	160	62	Female	non-smoker	No		24.2	normal	1.66	33						60	2	40	80	2640		Yes	10	Yes	1	20	20	Yes	100	20	no	0	0	0	0		Yes	1	Yes	Yes	Yes	no	None specified no no sunscreen	30+
1199	Self-referred	41	Land	Walking/running	40 to 49 yrs	164	65	Female	non-smoker	Yes	1	24.2	normal	1.72	23						30	4	52	208	4784		no	0	Yes	6	49	294	Yes	20	58.8	Yes	1	30	0	0		Yes	2	Yes	Yes	Yes	Yes	Banana Boat	50+
1200	Self-referred	27	Aquatic	Surfing	18 to 29 yrs	163	60	Female	non-smoker	Yes	2	22.6	normal	1.65	25	Intermediate	Recreational		Mini mal	Goofy	120	4	35	140	3500		Yes	70	no	0	0	0	no	0	0	Yes	21	52	70	764.4		Yes	1	no	Yes	Yes	Yes	Cancer Council	50+
1200	Self-referred	27	Aquatic	Surfing	18 to 29 yrs	163	60	Female	non-smoker	Yes	2	22.6	normal	1.65	9	Intermediate	Recreational		Mini mal	Goofy	120	4	35	140	1260		Yes	70	no	0	0	0	no	0	0	Yes	21	52	70	764.4		Yes	1	no	Yes	Yes	Yes	Cancer Council	50+
1201	Self-referred	64	Land	Walking/running	60 to 69 yrs	177	78	Male	non-smoker	Yes	12	24.9	normal	1.96	48						180	6	50	300	14400		Yes	20	no	0	0	0	no	0	0	no	0	0	0	0		Yes	2	Yes	Yes	Yes	Yes	Cancer Council	50+
1202	Self-referred	53	Land	Walking/running	50 to 59 yrs	163	80	Female	non-smoker	Yes	2	30.1	obese	1.9	35						60	10	52	520	18200		no	0	no	0	0	0	no	0	0	Yes	5	26	50	65		Yes	2	Yes	Yes	Yes	Yes	Neutrogena	50+
1203	Self-referred	51	Land	Walking/running	50 to 59 yrs	175	70	Female	non-smoker	No		22.9	normal	1.84	33						60	7	62	364	12012		no	0	no	0	0	0	no	0	0	no	0	0	0	0		Yes	2	Yes	Yes	Yes	Yes	Cancer Council	50+
1204	Self-referred	37	Land	Walking/running	30 to 39 yrs	156	49	Female	non-smoker	Yes	4	20.1	normal	1.46	19						60	3	52	156	2964		no	0	no	0	0	0	no	0	0	no	0	0	0	0		Yes	2	Yes	Yes	Yes	Yes	Feel good inc	50+
1205	Self-referred	57	Land	Walking/running	50 to 59 yrs	161	63	Female	non-smoker	Yes	3	24.3	normal	1.68	39						30	4	52	208	8112		Yes	20	no	0	0	0	no	0	0	Yes	1	50	10	5		Yes	2	Yes	Yes	Yes	Yes	None specified no no sunscreen	50+
1206	Self-referred	41	Land	Walking/running	40 to 49 yrs	166	54	Female	non-smoker	Yes	10	19.6	underweight	1.58	23						60	10	52	520	11960		Yes	20	no	0	0	0	no	0	0	Yes	2	52	50	52		Yes	2	Yes	Yes	Yes	Yes	Banana Boat	50+
1207	Self-referred	64	Land	Walking/running	60 to 69 yrs	160	84	Female	non-smoker	Yes	10	32.8	obese	1.93	46						40	3	40	120	5520		no	0	no	0	0	0	no	0	0	no	0	0	0	0		Yes	2	Yes	Yes	Yes	Yes	Cancer Council	50+
1208	Self-referred	41	Aquatic	Surfing	40 to 49 yrs	183	82	Male	non-smoker	No		24.5	normal	2.04	23	Advanced	Competitive (local board rider)		Short board	Natural	75	10	52	520	11960		Yes	30	Yes	2	48	96	no	0	0	no	0	0	0	0		Yes	2	Yes	Yes	Yes	Yes	Feel good inc	50+
1209	Self-referred	63	Land	Walking/running	60 to 69 yrs	171	65	Female	non-smoker	Yes	10	22.2	normal	1.76	45						90	9	52	468	21060		Yes	60	no	0	0	0	no	0	0	Yes	7	26	80	145.6		Yes	1	no	Yes	no	no	None specified no no sunscreen
1210	Self-referred	55	Aquatic	stand up paddle boarding	50 to 59 yrs	170	76	Female	non-smoker	Yes	7	26.3	Overweight	1.89	31			Beginner			30	6	52	312	9672		Yes	20	no	0	0	0	no	0	0	Yes	3	52	20	31.2		Yes	1	Yes	no	Yes	Yes	Nivia	50+
1211	Self-referred	45	Land	Walking/running	40 to 49 yrs	161	55	Female	non-smoker	Yes	5	21.2	normal	1.57	27						60	3	52	156	4212		Yes	100	no	0	0	0	no	0	0	Yes	1	52	0	0		Yes	2	Yes	Yes	no	no	Neutrogena	50+
1212	Self-referred	58	Land	Cycling	50 to 59 yrs	165	65	Female	non-smoker	Yes	10	23.9	normal	1.73	40						60	4	50	200	8000		Yes	70	no	0	0	0	no	0	0	Yes	4	50	70	140		Yes	2	Yes	Yes	Yes	Yes	Cancer Council	50+
1213	Self-referred	50	Land	Cycling	50 to 59 yrs	180	87	Male	Ex-smoker	No		26.9	Overweight	2.09	32						300	5	26	130	4160		Yes	80	Yes	50	50	2500	Yes	50	1250	no	0	0	0	0		Yes	1	no	Yes	Yes	no	Cancer Council	50+
1214	Referred by GP	47	Land	Walking/running	40 to 49 yrs	187	103	Male	non-smoker	Yes	20	29.5	Overweight	2.31	29						240	4	40	160	4640		Yes	50	no	0	0	0	no	0	0	Yes	4	40	50	80		Yes	2	Yes	Yes	Yes	Yes	Coles/Woolworths	50+
1215	Self-referred	32	Land	Walking/running	30 to 39 yrs	175	90	Male	non-smoker	No		29.4	Overweight	2.09	14						120	4	52	208	2912		Yes	80	Yes	50	48	2400	Yes	50	1200	Yes	.5	52	20	5.2		Yes	1	Yes	no	Yes	no	Cancer Council	50+
1216	Self-referred	30	Land	Walking/running	30 to 39 yrs	168	65	Male	non-smoker	No		23	normal	1.74	12						240	8	26	208	2496		Yes	50	Yes	10	48	480	Yes	50	240	no	0	0	0	0		Yes	2	Yes	Yes	no	no	None specified no no sunscreen
1217	Self-referred	42	Aquatic	stand up paddle boarding	40 to 49 yrs	183	72	Male	non-smoker	Yes	10	21.5	normal	1.91	20			Professional			60	3	48	144	2880		Yes	70	no	0	0	0	no	0	0	no	0	0	0	0		Yes	1	no	Yes	Yes	no	Sun Bum	30+
1218	Referred by GP	33	Aquatic	stand up paddle boarding	30 to 39 yrs	183	76	Male	non-smoker	Yes	6	22.7	normal	1.97	23			Advanced			120	6	30	180	4140		Yes	50	Yes	30	30	900	Yes	70	630	no	0	0	0	0		Yes	2	Yes	Yes	Yes	Yes	Bondi Sands	50+
1219	Self-referred	40	Aquatic	stand up paddle boarding	40 to 49 yrs	171	70	Female	non-smoker	Yes	3	23.9	normal	1.82	20			Intermediate			90	1	30	30	600		Yes	80	no	0	0	0	no	0	0	Yes	2	52	0	0		Yes	2	Yes	Yes	Yes	Yes	Bondi Sands	50+
1220	Self-referred	38	Aquatic	Surfing	30 to 39 yrs	178	90	Male	Ex-smoker	Yes	8	28.4	Overweight	2.11	8	Intermediate	Recreational		long-board/mal	Natural	90	6	40	240	1920		Yes	10	Yes	40	40	1600	Yes	50	800	Yes	6	52	0	0		Yes	1	no	Yes	Yes	Yes	Nivia	50+
1221	Self-referred	33	Aquatic	Surfing	30 to 39 yrs	180	82	Male	non-smoker	Yes	6	25.3	Overweight	2.02	15	Intermediate	Recreational		Short board	Natural	60	1	52	52	780		Yes	10	Yes	5	48	240	Yes	70	168	Yes	2	52	0	0		Yes	1	no	Yes	no	no	None specified no no sunscreen
1222	Self-referred	30	Aquatic	Surfing	30 to 39 yrs	180	65	Male	Ex-smoker	Yes	15	20.1	normal	1.8	20	Intermediate	Recreational		Short board	Natural	90	7.5	40	300	6000		Yes	5	no	0	0	0	no	0	0	Yes	12	40	5	24		Yes	1	no	Yes	Yes	no	Coles/Woolworths	50+
1223	Self-referred	45	Aquatic	Surfing	40 to 49 yrs	171	75	Male	non-smoker	Yes	10	25.6	Overweight	1.89	20	Intermediate	Recreational		Short board	Goofy	120	10	50	500	10000		Yes	30	no	0	0	0	no	0	0	Yes	3	50	10	15		Yes	2	Yes	Yes	Yes	Yes	Hawaiian Tropioc	50+
1224	Self-referred	77	Aquatic	Surfing	70 plus	178	88	Male	non-smoker	Yes	1	27.8	Overweight	2.09	50	Intermediate	Recreational		long-board/mal	Natural	90	6	40	240	12000		Yes	10	no	0	0	0	no	0	0	Yes	12	40	50	240		Yes	2	Yes	Yes	Yes	Yes	Coles/Woolworths	50+
1225	Self-referred	56	Aquatic	Surfing	50 to 59 yrs	182	90	Male	non-smoker	Yes	2	27.2	Overweight	2.13	40	Intermediate	Recreational		Short board	Goofy	120	4	40	160	6400		Yes	20	Yes	40	40	1600	Yes	70	1120	Yes	4	20	10	8		Yes	1	Yes	no	Yes	no	Banana Boat	50+
1226	Self-referred	33	Aquatic	Surfing	30 to 39 yrs	182	79	Male	non-smoker	Yes	2	23.8	normal	2	13	Advanced	Recreational		long-board/mal	Natural	90	3	20	60	780		Yes	75	no	0	0	0	no	0	0	Yes	10	40	90	360		Yes	2	Yes	Yes	Yes	no	Cancer Council	50+
1227	Self-referred	29	Aquatic	Surfing	18 to 29 yrs	194	94	Male	non-smoker	Yes	15	25	normal	2.25	20	Advanced	Recreational		long-board/mal	Natural	60	3	40	120	2400		Yes	20	Yes	30	48	1440	Yes	80	1152	Yes	30	52	65	1014		No	0	no	no	Yes	no	Cancer Council	50+
1228	Self-referred	50	Aquatic	Surfing	50 to 59 yrs	160	54	Female	Ex-smoker	No		21.1	normal	1.55	10	Beginner	Recreational		Mini mal	Natural	90	3	25	75	750		Yes	50	no	0	0	0	no	0	0	Yes	8	48	50	192		Yes	1	no	Yes	no	no	None specified no no sunscreen
1229	Self-referred	36	Aquatic	Surfing	30 to 39 yrs	181	69	Male	non-smoker	Yes	1	21.1	normal	1.86	20	Intermediate	Recreational		long-board/mal	Goofy	120	3	40	120	2400		Yes	10	Yes	40	48	1920	Yes	30	576	Yes	6	52	30	93.6		Yes	2	Yes	Yes	Yes	Yes	Banana Boat	50+
1230	Self-referred	62	Aquatic	Surfing	60 to 69 yrs	180	85	Male	Ex-smoker	Yes	21	26.2	Overweight	2.06	50	Advanced	Recreational		Mini mal	Goofy	60	4	50	200	10000		Yes	10	no	0	0	0	no	0	0	Yes	7	52	0	0		Yes	2	Yes	Yes	Yes	no	None specified no no sunscreen	30+
1231	Self-referred	54	Aquatic	Surfing	50 to 59 yrs	168	60	Female	non-smoker	Yes	4	21.3	normal	1.67	20	Intermediate	Recreational		Short board	Natural	90	3	50	150	3000		Yes	20	no	0	0	0	no	0	0	Yes	3	48	10	14.4		Yes	2	Yes	Yes	Yes	Yes	Sun Bum	50+
1232	Self-referred	44	Aquatic	Surfing	40 to 49 yrs	175	80	Male	non-smoker	No		26.1	Overweight	1.97	37	Advanced	Recreational		Short board	Goofy	90	10	48	480	17760		Yes	30	no	0	0	0	no	0	0	Yes	10	26	50	130		Yes	2	Yes	Yes	Yes	no	Cancer Council	30+
1233	Self-referred	38	Aquatic	Surfing	30 to 39 yrs	183	90	Male	Smoker	Yes	12	26.9	Overweight	2.14	30	Intermediate	Recreational		long-board/mal	Goofy	90	2	35	70	2100		Yes	10	Yes	50	50	2500	Yes	20	500	Yes	5	52	25	65		Yes	1	Yes	no	Yes	no	None specified no no sunscreen	50+
1234	Self-referred	66	Aquatic	Swimming	60 to 69 yrs	178	110	Male	Ex-smoker	Yes	8	34.7	obese	2.33	50						30	3	30	90	4500		no	0	no	0	0	0	no	0	0	Yes	3	35	10	10.5		No	0	no	no	Yes	Yes	Cancer Council	50+
1235	Self-referred	42	Land	Walking/running	40 to 49 yrs	168	54	Female	non-smoker	Yes	2	19.1	underweight	1.59	24						80	4.5	35	157.5	3780		Yes	30	no	0	0	0	no	0	0	Yes	3	52	80	124.8		Yes	2	Yes	Yes	Yes	Yes	Feel good inc	50+
1236	Self-referred	66	Land	Walking/running	60 to 69 yrs	167	75	Female	non-smoker	Yes	6	26.9	Overweight	1.87	48						180	5	40	200	9600		Yes	50	no	0	0	0	no	0	0	Yes	2	20	0	0		Yes	2	Yes	Yes	Yes	Yes	Neutrogena	50+
1237	Self-referred	37	Land	Walking/running	30 to 39 yrs	175	60	Female	non-smoker	Yes	2	19.6	underweight	1.71	19						45	4	48	192	3648		Yes	15	no	0	0	0	no	0	0	Yes	.5	52	50	13		Yes	2	Yes	Yes	Yes	no	La Rosay Posay	50+
1238	Referred by GP	70	Land	Walking/running	70 plus	176	85	Male	non-smoker	Yes	14	27.4	Overweight	2.04	58						90	10	52	520	30160		Yes	30	no	0	0	0	no	0	0	Yes	2.5	26	50	32.5		Yes	2	Yes	Yes	Yes	Yes	Cancer Council	50+
1239	Self-referred	36	Land	Walking/running	30 to 39 yrs	165	60	Female	non-smoker	No		22	normal	1.66	18						30	3.5	52	182	3276		Yes	30	Yes	.5	52	26	Yes	25	6.5	Yes	2	52	100	104		Yes	2	Yes	Yes	Yes	Yes	Hawaiian Tropioc	50+
1240	Referred by GP	40	Land	Walking/running	40 to 49 yrs	169	55	Female	non-smoker	Yes	6	19.3	underweight	1.61	22						45	3	52	156	3432		Yes	30	no	0	0	0	no	0	0	Yes	1	52	50	26		Yes	1	no	Yes	Yes	no	None specified no no sunscreen	50+
1241	Self-referred	72	Land	Walking/running	70 plus	178	78	Male	non-smoker	Yes	7	24.6	normal	1.96	54						120	20	52	1040	56160		no	0	no	0	0	0	no	0	0	no	0	0	0	0		Yes	2	Yes	Yes	no	no	None specified no no sunscreen
1242	Self-referred	77	Land	Walking/running	70 plus	162	87	Female	non-smoker	Yes	3	33.2	obese	1.98	59						20	2	52	104	6136		no	0	no	0	0	0	no	0	0	no	0	0	0	0		Yes	2	Yes	Yes	Yes	no	Johnsons	30+
1243	Self-referred	50	Aquatic	Swimming	50 to 59 yrs	165	69	Female	non-smoker	Yes	5	25.3	Overweight	1.78	30						90	9	52	468	14040		Yes	50	no	0	0	0	no	0	0	Yes	1	52	0	0		Yes	1	no	Yes	Yes	no	Cancer Council	50+
1244	Self-referred	62	Land	Walking/running	60 to 69 yrs	187	79	Female	Ex-smoker	Yes	2	22.6	normal	2.03	44						60	14	52	728	32032		Yes	50	no	0	0	0	no	0	0	Yes	6	50	60	180		Yes	1	no	Yes	no	no	None specified no no sunscreen
1245	Self-referred	48	Land	Walking/running	40 to 49 yrs	170	90	Male	non-smoker	Yes	14	31.1	obese	2.06	30						30	4	50	200	6000		Yes	10	no	0	0	0	no	0	0	Yes	2	20	30	12		Yes	2	Yes	Yes	Yes	Yes	None specified no no sunscreen	50+
1246	Self-referred	39	Land	Walking/running	30 to 39 yrs	166	57	Female	non-smoker	No		20.7	normal	1.62	21						30	2	50	100	2100		Yes	50	no	0	0	0	no	0	0	no	0	0	0	0		Yes	1	Yes	no	Yes	Yes	Banana Boat	30+
1247	Referred by GP	62	Land	Walking/running	60 to 69 yrs	170	96	Male	Ex-smoker	No		33.2	obese	2.13	44						60	2	50	100	4400		no	0	no	0	0	0	no	0	0	Yes	2	45	0	0		Yes	2	Yes	Yes	no	no	None specified no no sunscreen
1248	Self-referred	66	Land	stand up paddle boarding	60 to 69 yrs	160	58	Female	Ex-smoker	Yes	4	22.7	normal	1.61	48						30	2	48	96	4608		Yes	50	no	0	0	0	no	0	0	no	0	0	0	0		Yes	2	Yes	Yes	Yes	no	La Rosay Posay	50+
1249	Self-referred	65	Land	Walking/running	60 to 69 yrs	161	56	Female	non-smoker	Yes	2	21.6	normal	1.58	47						120	4	52	208	9776		Yes	25	no	0	0	0	no	0	0	Yes	2	26	20	10.4		Yes	2	Yes	Yes	Yes	no	La Rosay Posay	50+
1250	Self-referred	35	Land	Walking/running	30 to 39 yrs	164	59	Female	non-smoker	Yes	8	21.9	normal	1.64	17						30	2	50	100	1700		Yes	10	no	0	0	0	no	0	0	Yes	2	50	50	50		Yes	2	Yes	Yes	Yes	no	Ethical Zinc	50+
1251	Referred by GP	78	Land	Walking/running	70 plus	182	84.5	Male	non-smoker	Yes	26	25.5	Overweight	2.07	60						180	21	50	1050	63000		Yes	30	no	0	0	0	no	0	0	Yes	12	50	30	180		Yes	2	Yes	Yes	Yes	no	Banana Boat	50+
1252	Self-referred	27	Land	Walking/running	18 to 29 yrs	165	65	Female	non-smoker	No		23.9	normal	1.73	9						30	2	52	104	936		no	0	Yes	1	50	50	Yes	100	50	Yes	1	52	0	0		Yes	2	Yes	Yes	Yes	no	Surf Mud	30+
1253	Self-referred	44	Land	Walking/running	40 to 49 yrs	176	62	Female	non-smoker	Yes	14	20	normal	1.74	26						120	14	52	728	18928		Yes	20	Yes	12	48	576	Yes	50	288	Yes	2	30	50	30		Yes	2	Yes	Yes	Yes	Yes	Coles/Woolworths	50+
1254	Self-referred	53	Land	Walking/running	50 to 59 yrs	163	79	Female	Smoker	No		29.7	Overweight	1.89	35						40	3	45	135	4725		no	0	no	0	0	0	no	0	0	no	0	0	0	0		Yes	1	no	Yes	Yes	no	Coles/Woolworths	50+
1255	Self-referred	64	Land	Walking/running	60 to 69 yrs	174	84	Male	non-smoker	Yes	7	27.7	Overweight	2.01	46						30	3.5	50	175	8050		no	0	no	0	0	0	no	0	0	Yes	2	52	20	20.8		Yes	2	Yes	Yes	no	no	Coles/Woolworths	50+
1256	Self-referred	66	Aquatic	Surfing	60 to 69 yrs	168	80	Male	Ex-smoker	Yes	60	28.3	Overweight	1.93	20	Intermediate	Recreational		Short board	Natural	240	10	52	520	10400		no	0	Yes	40	52	2080	Yes	50	1040	no	0	0	0	0		No	0	no	no	no	no	None specified no no sunscreen
1257	Self-referred	62	Aquatic	Surfing	60 to 69 yrs	183	110	Male	non-smoker	Yes	10	32.8	obese	2.36	55	Advanced	Recreational		Short board	Natural	90	8	52	416	22880		Yes	10	no	0	0	0	no	0	0	Yes	4	52	10	20.8		Yes	1	no	Yes	Yes	no	Cancer Council	50+
1258	Self-referred	28	Land	Walking/running	18 to 29 yrs	156	52	Female	non-smoker	No		21.4	normal	1.5	10						30	2	13	26	260		Yes	80	no	0	0	0	no	0	0	no	0	0	0	0		Yes	2	Yes	Yes	Yes	no	Coles/Woolworths	50+
1259	Self-referred	41	Land	Walking/running	40 to 49 yrs	175	75	Female	Ex-smoker	Yes	10	24.5	normal	1.91	23						60	7	40	280	6440		Yes	75	no	0	0	0	no	0	0	Yes	3	40	75	90		Yes	2	Yes	Yes	Yes	Yes	La Rosay Posay	30+
1260	Self-referred	41	Land	Walking/running	40 to 49 yrs	169	66	Female	non-smoker	Yes	4	23.1	normal	1.76	23						20	3	50	150	3450		no	0	no	0	0	0	no	0	0	Yes	1	50	10	5		Yes	2	Yes	Yes	Yes	Yes	Le Tan	50+
1261	Self-referred	22	Land	Walking/running	18 to 29 yrs	172	65	Male	non-smoker	Yes	15	22	normal	1.76	4						120	4	30	120	480		Yes	80	Yes	40	50	2000	Yes	50	1000	Yes	10	52	80	416		Yes	2	Yes	Yes	Yes	Yes	Banana Boat	30+
1262	Self-referred	64	Aquatic	Surfing	60 to 69 yrs	170	82	Male	non-smoker	Yes	6	28.4	Overweight	1.97	55	Advanced	Recreational		Short board	Natural	90	6	50	300	16500		Yes	10	Yes	10	20	200	Yes	50	100	Yes	6	40	20	48		Yes	2	Yes	Yes	Yes	Yes	None specified no no sunscreen	50+
1263	Self-referred	30	Aquatic	Surfing	30 to 39 yrs	172	70	Male	non-smoker	Yes	4	23.7	normal	1.83	12	Advanced	Recreational		Short board	Goofy	90	4	50	200	2400		Yes	10	Yes	25	50	1250	Yes	50	625	Yes	2	52	50	52		Yes	1	no	Yes	Yes	no	Banana Boat	50+
1264	Self-referred	74	Land	Walking/running	70 plus	183	96	Male	non-smoker	Yes	1	28.7	Overweight	2.21	56						120	8	40	320	17920		no	0	no	0	0	0	no	0	0	no	0	0	0	0		Yes	2	Yes	Yes	Yes	Yes	Coles/Woolworths	50+
1265	Self-referred	31	Land	Walking/running	30 to 39 yrs	155	56	Female	non-smoker	Yes	5	23.3	normal	1.55	13						45	1.5	40	60	780		no	0	no	0	0	0	no	0	0	Yes	1.5	40	20	12		Yes	2	Yes	Yes	Yes	Yes	La Rosay Posay
1266	Self-referred	33	Aquatic	Surfing	30 to 39 yrs	195	93	Male	non-smoker	Yes	2	24.5	normal	2.24	5	Intermediate	Recreational		Short board	Natural	60	5	45	225	1125		Yes	80	no	0	0	0	no	0	0	Yes	3	52	20	31.2		Yes	2	Yes	Yes	Yes	no	None specified no no sunscreen	50+
1267	Self-referred	41	Land	Walking/running	40 to 49 yrs	175	120	Male	non-smoker	Yes	4	39.2	obese	2.42	23						30	3	45	135	3105		no	0	Yes	20	40	800	Yes	20	160	no	0	0	0	0		Yes	2	Yes	Yes	Yes	Yes	Banana Boat	50+
1268	Self-referred	44	Land	Walking/running	40 to 49 yrs	160	60	Female	Ex-smoker	No		23.4	normal	1.63	26						50	3	52	156	4056		Yes	50	no	0	0	0	no	0	0	Yes	10	50	50	250		Yes	2	Yes	Yes	Yes	Yes	Sun Bum	50+
1269	Self-referred	34	Land	Walking/running	30 to 39 yrs	165	70	Female	non-smoker	Yes	3	25.7	Overweight	1.79	16						60	3	52	156	2496		Yes	50	no	0	0	0	no	0	0	Yes	2	35	10	7		Yes	1	Yes	no	Yes	Yes	Cancer Council	50+
1270	Self-referred	36	Land	Walking/running	30 to 39 yrs	194	92	Male	non-smoker	No		24.4	normal	2.23	18						60	2	52	104	1872		no	0	Yes	40	48	1920	Yes	50	960	no	0	0	0	0		Yes	2	Yes	Yes	no	no	None specified no no sunscreen
1271	Referred by GP	54	Land	Walking/running	50 to 59 yrs	163	70	Female	non-smoker	No		26.3	Overweight	1.78	36						30	2	50	100	3600		Yes	20	no	0	0	0	no	0	0	Yes	4	25	15	15		Yes	2	Yes	Yes	Yes	Yes	Nivia	30+
1272	Self-referred	21	Land	Walking/running	18 to 29 yrs	170	63	Female	Ex-smoker	No		21.8	normal	1.72	3						60	2	20	40	120		Yes	10	no	0	0	0	no	0	0	Yes	5	30	20	30		Yes	2	Yes	Yes	no	no	None specified no no sunscreen
1273	Self-referred	55	Land	Walking/running	50 to 59 yrs	157.5	53	Female	Ex-smoker	Yes	10	21.4	normal	1.52	37						120	9	52	468	17316		Yes	20	no	0	0	0	no	0	0	Yes	4	40	20	32		Yes	2	Yes	Yes	Yes	Yes	Natio	30+
1274	Self-referred	29	Land	Walking/running	18 to 29 yrs	158	56	Female	non-smoker	No		22.4	normal	1.57	11						60	3	52	156	1716		no	0	no	0	0	0	no	0	0	no	0	0	0	0		Yes	2	Yes	Yes	no	no	None specified no no sunscreen
1275	Referred by GP	73	Land	Walking/running	70 plus	160	98	Male	Ex-smoker	Yes	7	38.3	obese	2.09	55						30	4	50	200	11000		Yes	30	no	0	0	0	no	0	0	no	0	0	0	0		Yes	2	Yes	Yes	Yes	no	Cancer Council	50+
1276	Self-referred	65	Land	Walking/running	60 to 69 yrs	162	66	Female	Ex-smoker	Yes	4	25.1	Overweight	1.72	47						30	4	52	208	9776		no	0	no	0	0	0	no	0	0	no	0	0	0	0		Yes	1	no	Yes	Yes	Yes	Neutrogena	30+
1277	Self-referred	40	Land	Walking/running	40 to 49 yrs	158	50	Female	non-smoker	No		20	normal	1.48	22						30	3	52	156	3432		Yes	20	no	0	0	0	no	0	0	Yes	.5	10	100	5		Yes	2	Yes	Yes	no	no	None specified no no sunscreen
1278	Self-referred	67	Aquatic	stand up paddle boarding	60 to 69 yrs	168	73	Male	Ex-smoker	No		25.9	Overweight	1.85	40			Advanced			300	10	50	500	20000		Yes	50	Yes	12	40	480	Yes	50	240	Yes	6	50	20	60		No	0	no	no	no	no	None specified no no sunscreen
1279	Referred by GP	71	Aquatic	stand up paddle boarding	70 plus	180	83	Male	non-smoker	Yes	21	25.6	Overweight	2.04	40			Advanced			180	6	15	90	3600		Yes	100	no	0	0	0	no	0	0	no	0	0	0	0		Yes	2	Yes	Yes	Yes	Yes	Sunsense	50+
1280	Self-referred	65	Land	Walking/running	60 to 69 yrs	171	62	Female	non-smoker	Yes	15	21.2	normal	1.72	47						240	12	52	624	29328		Yes	30	no	0	0	0	no	0	0	Yes	1	10	0	0		Yes	2	Yes	Yes	Yes	Yes	Cancer Council	50+
1281	Self-referred	60	Aquatic	Swimming	60 to 69 yrs	157	60	Female	non-smoker	No		24.3	normal	1.62	42						15	1	13	13	546		Yes	50	no	0	0	0	no	0	0	Yes	4	50	25	50		No	0	no	no	Yes	no	Le Tan	50+
1282	Self-referred	62	Land	Walking/running	60 to 69 yrs	186	84	Male	Ex-smoker	Yes	4	24.3	normal	2.08	44						60	5	52	260	11440		no	0	Yes	40	35	1400	Yes	30	420	Yes	10	26	10	26		Yes	2	Yes	Yes	no	no	Cancer Council	50+
1283	Self-referred	72	Aquatic	Swimming	70 plus	150	62	Female	non-smoker	No		27.6	Overweight	1.61	67						60	3	20	60	4020		no	0	no	0	0	0	no	0	0	Yes	5	52	0	0		Yes	1	no	Yes	Yes	Yes	Moo Goo	30+
1284	Self-referred	37	Aquatic	Swimming	30 to 39 yrs	193	79	Male	non-smoker	No		21.2	normal	2.06	5						30	2	40	80	400		Yes	25	Yes	2	50	100	Yes	30	30	Yes	5	50	20	50		Yes	1	no	Yes	Yes	Yes	None specified no no sunscreen	50+
1285	Self-referred	34	Land	Walking/running	30 to 39 yrs	170	68	Female	non-smoker	Yes	4	23.5	normal	1.79	16						120	14	52	728	11648		no	0	Yes	3	40	120	Yes	100	120	Yes	2	52	10	10.4		Yes	2	Yes	Yes	Yes	Yes	Cancer Council	50+
1286	Self-referred	67	Land	Walking/running	60 to 69 yrs	178	84	Female	non-smoker	No		26.5	Overweight	2.04	49						90	6	52	312	15288		no	0	no	0	0	0	no	0	0	no	0	0	0	0		Yes	2	Yes	Yes	no	no	None specified no no sunscreen
1287	Referred by GP	58	Land	Walking/running	50 to 59 yrs	170	106	Female	non-smoker	No		36.7	obese	2.24	40						40	6	50	300	1200		no	0	no	0	0	0	no	0	0	no	0	0	0	0		Yes	2	Yes	Yes	Yes	no	Coles/Woolworths	50+
1288	Self-referred	47	Land	Walking/running	40 to 49 yrs	167	65	Female	non-smoker	No		23.3	normal	1.74	29						120	6	52	312	9048		Yes	100	no	0	0	0	no	0	0	Yes	2	52	0	0		Yes	2	Yes	Yes	Yes	Yes	Cancer Council	50+
1289	Self-referred	46	Land	Cycling	40 to 49 yrs	173	60	Female	non-smoker	Yes	1	20	normal	1.7	28						60	3	40	120	3360		Yes	100	Yes	16	48	768	Yes	80	614.4	no	0	0	0	0		Yes	2	Yes	Yes	Yes	Yes	La Rosay Posay	50+
1290	Self-referred	74	Aquatic	Swimming	70 plus	170	73	Female	non-smoker	Yes	9	25.3	Overweight	1.86	10						45	1.5	30	45	450		no	0	no	0	0	0	no	0	0	Yes	2	40	0	0		Yes	1	no	Yes	Yes	Yes	Nivia	50+
1291	Self-referred	77	Land	Walking/running	70 plus	188	88	Male	Ex-smoker	Yes	14	24.9	normal	2.14	59						60	2	40	80	4720		Yes	10	no	0	0	0	no	0	0	no	0	0	0	0		Yes	2	Yes	Yes	Yes	Yes	Nivia	50+
1292	Self-referred	38	Aquatic	Surfing	30 to 39 yrs	178	90	Male	Ex-smoker	Yes	10	28.4	Overweight	2.11	8	Intermediate	Recreational		long-board/mal	Natural	90	6	40	240	1920		Yes	10	Yes	40	40	1600	Yes	50	800	Yes	6	52	0	0		Yes	1	no	Yes	Yes	Yes	Nivia	50+
1293	Self-referred	72	Land	Walking/running	70 plus	170	88	Female	Ex-smoker	Yes	5	30.4	obese	2.04	54						60	5	52	260	14040		Yes	20	no	0	0	0	no	0	0	no	0	0	0	0		Yes	2	Yes	Yes	Yes	Yes	Banana Boat	50+
1294	Self-referred	69	Aquatic	Surfing	60 to 69 yrs	184	83	Male	non-smoker	No		24.5	normal	2.06	45	Advanced	Recreational		Short board	Goofy	120	15	26	390	17550		Yes	20	no	0	0	0	no	0	0	Yes	21	52	0	0		Yes	2	Yes	Yes	Yes	no	Banana Boat	30+
1295	Self-referred	24	Aquatic	Surfing	18 to 29 yrs	196	101	Male	non-smoker	Yes	8	26.3	Overweight	2.34	14	Intermediate	Recreational		Short board	Natural	90	4	20	80	1120		Yes	30	Yes	40	50	2000	Yes	100	2000	Yes	6	40	50	120		Yes	1	Yes	no	Yes	no	Coles/Woolworths	30+
1296	Self-referred	37	Land	Walking/running	30 to 39 yrs	181	75	Male	non-smoker	No		22.9	normal	1.94	19						30	2	45	90	1710		no	0	Yes	30	50	1500	Yes	90	1350	Yes	8	20	60	96		Yes	2	Yes	Yes	Yes	Yes	Banana Boat	50+
1297	Self-referred	52	Aquatic	Surfing	50 to 59 yrs	186	82	Male	non-smoker	Yes	4	23.7	normal	2.06	36	Advanced	Recreational		Short board	Natural	60	6	52	312	11232		Yes	90	no	0	0	0	no	0	0	Yes	5	52	90	234		No	0	no	no	Yes	no	Banana Boat	50+
1298	Referred by GP	59	Aquatic	Surfing	50 to 59 yrs	175	92	Male	non-smoker	Yes	1	30	obese	2.11	40	Intermediate	Recreational		long-board/mal	Natural	120	4	30	120	4800		Yes	40	Yes	40	50	2000	Yes	100	2000	Yes	21	52	50	546		Yes	2	Yes	Yes	Yes	Yes	Banana Boat	50+
1299	Referred by GP	41	Aquatic	Surfing	40 to 49 yrs	175	76	Male	non-smoker	No		24.8	normal	1.92	27	Advanced	Competitive (local board rider)		Short board	Goofy	60	5	52	260	7020		Yes	10	no	0	0	0	no	0	0	Yes	10	52	0	0		Yes	2	Yes	Yes	Yes	Yes	None specified no no sunscreen	50+
1300	Self-referred	37	Land	Walking/running	30 to 39 yrs	174	70	Female	non-smoker	Yes	10	23.1	normal	1.84	19						30	2	52	104	1976		Yes	45	no	0	0	0	no	0	0	Yes	2	13	45	11.7		Yes	1	no	Yes	Yes	Yes	Cancer Council	50+
1301	Self-referred	31	Aquatic	Surfing	30 to 39 yrs	181	95	Male	non-smoker	Yes	6	28.99	Overweight	2.19	15	Intermediate	Recreational		Short board	Goofy	60	5	52	260	3900		Yes	20	Yes	30	39	1170	Yes	90	1053	Yes	15	52	80	624		Yes	1	Yes	no	Yes	no	Nivia	50+
1302	Self-referred	32	Land	Walking/running	30 to 39 yrs	163	60	Female	non-smoker	Yes	3	22.6	normal	1.65	14						40	3.5	45	157.5	2205		Yes	60	Yes	3	40	120	Yes	90	108	no	0	0	0	0		Yes	2	Yes	Yes	Yes	Yes	Nivia	50+
1303	Self-referred	74	Land	Walking/running	70 plus	178	78	Male	Ex-smoker	Yes	14	24.6	normal	1.96	56						30	5	40	200	11200		Yes	30	no	0	0	0	no	0	0	no	0	0	0	0		Yes	2	Yes	Yes	Yes	Yes	Coles/Woolworths	30+
1304	Referred by GP	43	Land	Walking/running	40 to 49 yrs	180	87	Male	non-smoker	Yes	2	26.9	Overweight	2.09	25						45	2	52	104	2600		Yes	20	Yes	1	40	40	Yes	100	40	no	0	0	0	0		Yes	2	Yes	Yes	Yes	Yes		50+
1305	Self-referred	57	Land	Walking/running	50 to 59 yrs	163	95	Female	non-smoker	Yes	4	35.8	obese	2.07	39						60	10	50	500	19500		no	0	no	0	0	0	no	0	0	Yes	4	13	100	52		Yes	2	Yes	Yes	Yes	Yes	Cancer Council	50+
1306	Self-referred	68	Land	Walking/running	50 to 59 yrs	148.5	49.6	Female	non-smoker	No		22.5	normal	1.43	50						60	7	52	364	18200		no	0	no	0	0	0	no	0	0	no	0	0	0	0		Yes	2	Yes	Yes	no	no	Nivia
1307	Referred by GP	57	Land	Walking/running	50 to 59 yrs	181	100	Male	non-smoker	No		30.5	obese	2.24	39						90	6.3	50	315	12285		no	0	no	0	0	0	no	0	0	no	0	0	0	0		Yes	2	Yes	Yes	Yes	Yes	Nivia	50+
1308	Self-referred	63	Land	Cycling	60 to 69 yrs	186	90	Male	non-smoker	Yes	12	26	Overweight	2.16	45						30	3	45	135	6075		no	0	Yes	50	50	2500	Yes	50	1250	no	0	0	0	0		Yes	2	Yes	Yes	Yes	no	Cancer Council	50+
1309	Referred by GP	73	Land	Walking/running	70 plus	173	91	Male	non-smoker	No		30.4	obese	2.09	55						30	5	45	225	12375		no	0	Yes	8	50	400	Yes	60	240	Yes	5	40	50	100		Yes	2	Yes	Yes	Yes	no	Nivia	30+
1310	Self-referred	67	Land	Walking/running	60 to 69 yrs	167	51	Female	non-smoker	Yes	10	18.3	underweight	1.54	49						60	7	52	364	17836		Yes	25	Yes	30	52	1560	Yes	50	780	no	0	0	0	0		Yes	2	Yes	Yes	Yes	Yes	Feel good inc	50+
1311	Self-referred	53	Land	Walking/running	50 to 59 yrs	163	61	Female	non-smoker	No		23	normal	1.66	35						60	2.5	52	130	4550		Yes	10	no	0	0	0	no	0	0	Yes	2	12	0	0		Yes	2	Yes	Yes	Yes	no	Cancer Council	30+
1312	Self-referred	54	Aquatic	stand up paddle boarding	50 to 59 yrs	165	86	Male	Ex-smoker	Yes	42	31.6	obese	1.99	6			Intermediate			120	6	40	240	1440		Yes	35	Yes	40	50	2000	Yes	50	1000	Yes	8	30	10	24		Yes	2	Yes	Yes	Yes	no	Neutrogena	50+
1313	Self-referred	70	Aquatic	Surfing	70 plus	186	90	Male	Smoker	Yes	20	26	Overweight	2.17	52	Advanced	Recreational		Short board	Natural	120	10	52	520	27040		Yes	50	no	0	0	0	no	0	0	no	0	0	0	0		Yes	2	Yes	Yes	Yes	Yes	La Rosay Posay	50+
1314	Self-referred	66	Aquatic	Swimming	60 to 69 yrs	177	86	Male	non-smoker	Yes	10	27.5	Overweight	2.06	50						180	5	40	200	10000		no	0	no	0	0	0	no	0	0	no	0	0	0	0		No	0	no	no	no	no	Banana Boat	30+
1315	Self-referred	50	Land	Walking/running	50 to 59 yrs	185	88	Male	non-smoker	Yes	15	25.7	Overweight	2.13	32						90	6	40	240	7680		Yes	60	no	0	0	0	no	0	0	Yes	1	52	60	31.2		Yes	2	Yes	Yes	Yes	no	Banana Boat	50+
1316	Self-referred	43	Land	Walking/running	40 to 49 yrs	158	65	Female	non-smoker	Yes	5	26	Overweight	1.69	25						45	3	52	156	3900		Yes	25	no	0	0	0	no	0	0	Yes	3.5	52	50	91		Yes	2	Yes	Yes	Yes	Yes	UV Natural	30+
1317	Self-referred	69	Land	Walking/running	60 to 69 yrs	154	72	Female	non-smoker	Yes	2	30.4	obese	1.75	51						60	3	52	156	7956		no	0	no	0	0	0	no	0	0	Yes	6	52	20	62.4		Yes	2	Yes	Yes	Yes	Yes	Banana Boat	50+
1318	Self-referred	69	Aquatic	Surfing	60 to 69 yrs	178	90	Male	non-smoker	Yes	4	28.4	Overweight	2.11	60	Intermediate	Recreational		Short board	Natural	90	6	40	240	14400		Yes	20	Yes	20	40	800	Yes	25	200	no	0	0	0	0		Yes	2	Yes	Yes	Yes	no	Neutrogena	50+
1319	Referred by GP	33	Aquatic	Surfing	30 to 39 yrs	188	74	Male	Ex-smoker	No		20.9	normal	1.97	8	Advanced	Competitive (local board rider)		Short board	Natural	300	10	24	240	1920		Yes	10	Yes	3	52	156	Yes	50	78	Yes	10	52	50	260		Yes	2	Yes	Yes	Yes	no	Bondi Sands	50+
1320	Referred by GP	77	Aquatic	Swimming	70 plus	170	70	Female	non-smoker	No		24.2	normal	1.82	70						60	3	26	78	5460		Yes	50	no	0	0	0	no	0	0	Yes	3	52	0	0		Yes	1	no	Yes	Yes	no	Cancer Council	50+
1321	Self-referred	65	Aquatic	stand up paddle boarding	60 to 69 yrs	180	92	Male	non-smoker	Yes	20	28.4	Overweight	2.14	2			Intermediate			60	2	40	80	160		Yes	20	no	0	0	0	no	0	0	Yes	1.5	52	25	19.5		Yes	2	Yes	Yes	Yes	no	Coles/Woolworths	50+
1322	Self-referred	71	Land	Cycling	70 plus	183	66	Female	non-smoker	Yes	8	19.7	underweight	1.83	53						60	4	40	160	8480		no	0	no	0	0	0	no	0	0	no	0	0	0	0		Yes	2	Yes	Yes	Yes	no	Neutrogena	50+
1323	Self-referred	33	Aquatic	Surfing	30 to 39 yrs	190	90	Male	non-smoker	Yes	6	24.9	normal	2.18	10	Advanced	Recreational		Short board	Goofy	90	8	35	280	2800		Yes	60	Yes	20	50	1000	Yes	60	600	Yes	7	52	30	109.2		Yes	2	Yes	Yes	Yes	Yes	Cancer Council	50+
1324	Self-referred	73	Aquatic	Surfing	70 plus	174	88	Male	Ex-smoker	Yes	5	29.1	Overweight	2.06	20	Advanced	Recreational		Short board	Natural	120	6	52	312	6240		Yes	40	Yes	40	46	1840	Yes	80	1472	Yes	5	40	50	100		Yes	1	no	Yes	no	no	None specified no no sunscreen
1325	Self-referred	47	Aquatic	Surfing	40 to 49 yrs	183	90	Male	non-smoker	Yes	2	26.9	Overweight	2.14	20	Intermediate	Recreational		Short board	Natural	90	2	40	80	1600		Yes	20	no	0	0	0	no	0	0	Yes	10	40	20	80		Yes	2	Yes	Yes	Yes	Yes	None specified no no sunscreen	50+
1326	Self-referred	33	Aquatic	Surfing	30 to 39 yrs	188	74	Male	Ex-smoker	No		20.9	normal	2	8	Advanced	Competitive (local board rider)		Short board	Natural	300	10	24	240	1920		Yes	10	Yes	3	52	156	Yes	50	78	Yes	10	52	50	260		Yes	2	Yes	Yes	Yes	no	Bondi Sands	50+
1327	Self-referred	47	Aquatic	Surfing	40 to 49 yrs	168	72	Male	Ex-smoker	No		25.5	Overweight	1.83	40	Advanced	Competitive (local board rider)		long-board/mal	Natural	90	6	40	240	9600		Yes	20	no	0	0	0	no	0	0	Yes	5	40	0	0		Yes	2	Yes	Yes	Yes	Yes	Feel good inc	30+
1328	Self-referred	38	Aquatic	Surfing	30 to 39 yrs	160	54	Female	Ex-smoker	Yes	1	21.1	normal	1.55	15	Intermediate	Recreational		Short board	Natural	180	3	52	156	1340		Yes	75	no	0	0	0	no	0	0	Yes	12	52	100	624		Yes	2	Yes	Yes	Yes	Yes	DermaVeen	50+
1329	Self-referred	68	Aquatic	Swimming	60 to 69 yrs	176	90	Male	non-smoker	No		29.1	Overweight	2.1	40						60	2	26	52	2080		no	0	Yes	10	26	260	Yes	50	130	Yes	6	52	25	78		Yes	1	no	Yes	Yes	no	Surf life saving	30+
1330	Self-referred	44	Aquatic	Swimming	40 to 49 yrs	163	60	Female	Ex-smoker	Yes	1	22.6	normal	1.65	3						40	5	20	100	300		Yes	10	no	0	0	0	no	0	0	no	0	0	0	0		No	0	no	no	Yes	no	Mecca	50+
1331	Self-referred	34	Land	Walking/running	30 to 39 yrs	153	47	Female	non-smoker	No		20.1	normal	1.41	16						60	2	50	100	1600		Yes	20	no	0	0	0	no	0	0	no	0	0	0	0		Yes	2	Yes	Yes	Yes	no	Cancer Council	50+
1332	Self-referred	40	Land	Walking/running	40 to 49 yrs	178	82	Male	non-smoker	Yes	5	25.9	Overweight	2.01	22						30	1.5	52	78	1716		no	0	no	0	0	0	no	0	0	Yes	3	52	50	78		Yes	2	Yes	Yes	Yes	no	None specified no no sunscreen	30+
1333	Self-referred	54	Land	Walking/running	50 to 59 yrs	167	118	Female	non-smoker	Yes	1	42.3	obese	2.34	36						120	2	26	52	1872		Yes	100	no	0	0	0	no	0	0	Yes	1	13	75	9.75		Yes	2	Yes	Yes	Yes	no	Ella Bache	50+
1334	Referred by GP	62	Land	Walking/running	60 to 69 yrs	173	77	Male	non-smoker	Yes	5	25.7	Overweight	1.92	44						60	3	52	156	6864		no	0	no	0	0	0	no	0	0	no	0	0	0	0		Yes	2	Yes	Yes	Yes	no	Coles/Woolworths	30+
1335	Self-referred	57	Land	Walking/running	40 to 49 yrs	175	74	Female	non-smoker	Yes	5	24.2	normal	1.9	39						60	3	40	120	4680		no	0	no	0	0	0	no	0	0	no	0	0	0	0		Yes	1	no	Yes	no	no	None specified no no sunscreen	50+
1336	Self-referred	35	Land	Walking/running	30 to 39 yrs	157	55	Female	non-smoker	No		22.3	normal	1.55	17						60	2	40	80	1360		no	0	no	0	0	0	no	0	0	Yes	6	52	30	93.6		Yes	2	Yes	Yes	Yes	Yes	Cancer Council	50+
1337	Referred by GP	58	Land	Walking/running	50 to 59 yrs	175	68	Female	non-smoker	No		22.2	normal	1.82	30						60	10	52	520	15600		Yes	10	no	0	0	0	no	0	0	Yes	5	52	20	52		Yes	2	Yes	Yes	Yes	no	Bare Minerals	50+
1338	Self-referred	84	Land	Walking/running	70 plus	160	63.5	Female	non-smoker	Yes	14	24.8	normal	63.5	66						60	7	40	280	18480		no	0	no	0	0	0	no	0	0	no	0	0	0	0		Yes	2	Yes	Yes	no	no	None specified no no sunscreen
1339	Self-referred	51	Land	Walking/running	50 to 59 yrs	160	55	Female	non-smoker	No		21.5	normal	1.56	23						60	4	26	104	2392		Yes	10	no	0	0	0	no	0	0	no	0	0	0	0		Yes	2	Yes	Yes	Yes	Yes	Cancer Council	50+
1340	Self-referred	35	Land	Walking/running	30 to 39 yrs	175	85	Male	non-smoker	Yes	10	27.8	Overweight	2.03	17						60	3	52	156	2652		no	0	no	0	0	0	no	0	0	Yes	2	52	0	0		Yes	2	Yes	Yes	Yes	no	La Rosay Posay	50+
1341	Referred by GP	46	Land	Walking/running	40 to 49 yrs	185	100	Male	non-smoker	Yes	30	29.2	Overweight	2.27	26						40	6	40	240	6240		no	0	Yes	30	40	1200	Yes	50	600	no	0	0	0	0		Yes	2	Yes	Yes	no	no	None specified no no sunscreen	50+
1342	Self-referred	76	Aquatic	Surfing	70 plus	177	70	Male	Ex-smoker	No		22.3	normal	1.86	60	Advanced	Recreational		long-board/mal	Natural	60	2	50	100	6000		Yes	75	no	0	0	0	no	0	0	Yes	3	52	60	93.6		Yes	2	Yes	Yes	Yes	Yes	None specified no no sunscreen	50+
1343	Referred by GP	66	Land	Walking/running	60 to 69 yrs	168	85	Female	non-smoker	No		30.1	obese	1.99	48						60	7	52	364	17472		Yes	50	Yes	5	40	200	Yes	50	100	no	0	0	0	0		Yes	2	Yes	Yes	Yes	no	None specified no no sunscreen	30+
1344	Self-referred	66	Aquatic	Swimming	60 to 69 yrs	183	78	Male	non-smoker	No		23.3	normal	1.99	48						30	3.5	52	182	8736		no	0	no	0	0	0	no	0	0	Yes	1	52	0	0		Yes	2	Yes	Yes	Yes	Yes	Aldi	50+
1345	Self-referred	52	Aquatic	Surfing	50 to 59 yrs	168	80	Male	non-smoker	Yes	14	28.3	Overweight	1.93	40	Advanced	Recreational		Short board	Natural	120	8	52	416	16640		Yes	20	Yes	60	48	2880	Yes	10	288	no	0	0	0	0		Yes	1	no	Yes	Yes	Yes	Cancer Council	50+
1346	Self-referred	70	Land	Walking/running	70 plus	160	63	Female	non-smoker	Yes	5	24.6	normal	1.67	52						60	7	50	350	18200		no	0	no	0	0	0	no	0	0	Yes	3	5	0	0		Yes	2	Yes	Yes	Yes	no	Cancer Council	50+
1347	Self-referred	28	Land	Walking/running	18 to 29 yrs	181	71	Male	non-smoker	No		21.7	normal	1.89	10						35	2	26	52	520		no	0	Yes	38	46	1748	Yes	75	1311	no	0	0	0	0		Yes	2	Yes	Yes	Yes	no	Cancer Council	50+
1348	Referred by GP	59	Land	Walking/running	50 to 59 yrs	170	72	Female	Ex-smoker	Yes	12	24.9	normal	1.84	31						90	3	52	156	4836		no	0	no	0	0	0	no	0	0	Yes	.5	20	100	10		Yes	2	Yes	Yes	no	no	Sunsense
1349	Self-referred	74	Land	Walking/running	70 plus	168	80	Male	non-smoker	No		28.3	Overweight	1.93	56						60	7	52	364	20384		Yes	100	no	0	0	0	no	0	0	no	0	0	0	0		Yes	1	no	Yes	Yes	no	None specified no no sunscreen	50+
1350	Self-referred	48	Aquatic	Surfing	40 to 49 yrs	181	110	Male	non-smoker	Yes	6	33.6	obese	2.35	21	Intermediate	Recreational		Mini mal	Natural	60	3	30	90	1890		Yes	40	Yes	10	48	480	no	0	0	Yes	10	40	10	40		Yes	1	no	Yes	Yes	Yes	Cancer Council	50+
1351	Self-referred	77	Aquatic	stand up paddle boarding	70 plus	178	72	Male	Ex-smoker	No		22.7	normal	1.89	20			Advanced			180	6	50	300	6000		Yes	75	no	0	0	0	no	0	0	Yes	10	52	50	260		Yes	1	Yes	no	Yes	no	Neutrogena	50+
1352	Self-referred	66	Land	Walking/running	60 to 69 yrs	166	75	Male	non-smoker	Yes	6	27.2	Overweight	1.86	48						60	10	52	520	24960		Yes	30	Yes	2	45	90	Yes	10	9	Yes	5	52	20	52		Yes	2	Yes	Yes	Yes	Yes	Nivia	30+
1353	Self-referred	80	Aquatic	Surfing	70 plus	180	78	Male	non-smoker	Yes	10	24.1	normal	1.97	50						240	4	40	160	8000		Yes	50	no	0	0	0	no	0	0	Yes	5	40	20	40		Yes	2	Yes	Yes	no	no	None specified no no sunscreen
1354	Self-referred	59	Aquatic	Swimming	50 to 59 yrs	155	78	Female	Smoker	Yes	8	32.5	obese	1.83	56						60	3	30	90	5040		Yes	80	Yes	2	52	104	Yes	10	10.4	Yes	3	52	50	78		No	0	Yes	Yes	Yes	Yes	Eco by Sonya Driver	30+
1355	Self-referred	70	Land	Walking/running	70 plus	175	65	Female	non-smoker	No		21.2	normal	1.78	52						90	7.5	52	390	22620		no	0	no	0	0	0	no	0	0	no	0	0	0	0		Yes	2	Yes	Yes	Yes	no	Cancer Council	50+
1356	Self-referred	56	Land	Walking/running	50 to 59 yrs	158	61	Female	non-smoker	Yes	4	24.4	normal	1.64	28						60	5	52	260	7280		no	0	no	0	0	0	no	0	0	Yes	2	40	50	40		Yes	2	Yes	Yes	Yes	no	Cancer Council	50+
1357	Self-referred	74	Aquatic	Swimming	70 plus	160	105	Male	non-smoker	Yes	1	41	obese	2.16	4						50	5	50	250	1000		Yes	100	no	0	0	0	no	0	0	no	0	0	0	0		Yes	2	Yes	Yes	no	no	None specified no no sunscreen
1358	Self-referred	73	Aquatic	Swimming	70 plus	153	68	Female	Ex-smoker	Yes	2	29	Overweight	1.7	66						90	8	52	416	27456		Yes	10	no	0	0	0	no	0	0	Yes	5	52	50	130		No	0	no	no	no	no	None specified no no sunscreen
1359	Self-referred	62	Aquatic	Surfing	60 to 69 yrs	167	67.4	Male	Ex-smoker	Yes	6	24.2	normal	1.77	55	Advanced	Recreational		Short board	Natural	90	4	52	208	11440		Yes	30	Yes	12	52	624	Yes	50	312	Yes	7	52	0	0		Yes	1	no	Yes	Yes	Yes	La Rosay Posay	50+
1360	Self-referred	64	Land	Walking/running	60 to 69 yrs	171	74	Male	non-smoker	No		25.3	Overweight	1.87	46						70	7	52	364	16744		no	0	no	0	0	0	no	0	0	no	0	0	0	0		Yes	2	Yes	Yes	no	no	None specified no no sunscreen
1361	Referred by GP	88	Land	Walking/running	70 plus	175	92.5	Male	non-smoker	No		30.2	obese	2.12	70						180	21	52	1092	76440		Yes	50	no	0	0	0	no	0	0	no	0	0	0	0		Yes	2	Yes	Yes	no	no	None specified no no sunscreen
1362	Self-referred	68	Land	Walking/running	60 to 69 yrs	167	81	Female	Ex-smoker	No		29	Overweight	1.94	50						60	7	52	364	18200		no	0	no	0	0	0	no	0	0	Yes	1	30	0	0		Yes	2	Yes	Yes	no	no	None specified no no sunscreen
1363	Self-referred	69	Land	Walking/running	60 to 69 yrs	160	45	Female	Smoker	No		17.6	underweight	1.41	51						90	10	50	500	25500		no	0	no	0	0	0	no	0	0	Yes	3	30	0	0		Yes	2	Yes	Yes	Yes	no	Cancer Council	50+
1364	Referred by GP	71	Land	Walking/running	70 plus	183	100	Male	Ex-smoker	No		29.9	Overweight	2.25	53						20	7	52	364	19292		Yes	90	no	0	0	0	no	0	0	no	0	0	0	0		Yes	2	Yes	Yes	Yes	no	None specified no no sunscreen	50+
1365	Referred by GP	47	Land	Walking/running	40 to 49 yrs	173	93	Female	Ex-smoker	Yes	5	31.1	obese	2.11	29						180	6	52	312	9048		Yes	10	no	0	0	0	no	0	0	no	0	0	0	0		Yes	2	Yes	Yes	Yes	no	None specified no no sunscreen	50+
1366	Self-referred	30	Land	Walking/running	30 to 39 yrs	175	70	Female	non-smoker	Yes	2	22.9	normal	1.84	12						45	4	52	208	2496		no	0	no	0	0	0	no	0	0	Yes	2	20	100	40		Yes	2	Yes	Yes	Yes	no	Sun Butter	30+
1367	Self-referred	52	Aquatic	Surfing	50 to 59 yrs	170	90	Male	Ex-smoker	Yes	10	31.1	obese	2.06	30	Intermediate	Recreational		Short board	Goofy	120	4	35	140	4200		Yes	75	Yes	10	52	520	Yes	75	390	Yes	15	52	75	585		No	0	no	no	no	no	None specified no no sunscreen
1368	Self-referred	52	Aquatic	Surfing	50 to 59 yrs	186	82	Male	non-smoker	Yes	4	23.7	normal	2.06	36	Advanced	Recreational		Short board	Natural	60	6	52	312	11232		Yes	90	no	0	0	0	no	0	0	Yes	5	52	90	234		No	0	no	no	Yes	no	Banana Boat	50+
1369	Self-referred	55	Aquatic	Surfing	50 to 59 yrs	173	72	Male	Ex-smoker	Yes	1	24.1	normal	1.86	40	Advanced	Competitive (local board rider)		Short board	Goofy	90	6	12	72	2880		Yes	30	no	0	0	0	no	0	0	Yes	1	52	100	52		No	0	no	no	Yes	no	None specified no no sunscreen	50+
1370	Self-referred	52	Aquatic	Surfing	50 to 59 yrs	180	100	Male	non-smoker	Yes	20	30.9	obese	2.24	42	Advanced	Recreational		Short board	Goofy	60	2	52	104	4368		Yes	5	no	0	0	0	no	0	0	Yes	2	52	5	5.2		Yes	1	no	Yes	Yes	Yes	Cancer Council	50+
1371	Self-referred	59	Aquatic	Swimming	50 to 59 yrs	170	75	Male	Smoker	Yes	30	26	Overweight	1.88	50						1	1	12	12	600		Yes	50	Yes	3	12	36	Yes	10	3.6	Yes	2	52	50	52		No	0	no	no	no	no	None specified no no sunscreen
1372	Self-referred	50	Aquatic	Surfing	50 to 59 yrs	172	85	Male	non-smoker	No		28.7	Overweight	2.02	32	Intermediate	Recreational		long-board/mal	Natural	40	1	52	52	1664		Yes	70	Yes	40	52	2080	Yes	70	1456	Yes	16	52	70	582.4		No	0	no	no	Yes	no	Cancer Council	30+
1373	Referred by GP	55	Aquatic	Surfing	50 to 59 yrs	188	90	Male	non-smoker	Yes	8	25.5	Overweight	2.17	16	Intermediate	Recreational		Short board	Goofy	90	1.5	52	78	1248		Yes	20	no	0	0	0	no	0	0	Yes	10	52	50	260		Yes	2	Yes	Yes	Yes	Yes	Cancer Council	30+
1374	Self-referred	57	Aquatic	Surfing	50 to 59 yrs	175	90	Male	non-smoker	Yes	6	29.4	Overweight	2.09	48	Intermediate	Recreational		long-board/mal	Natural	60	4	12	48	2304		Yes	50	Yes	2	40	80	Yes	80	64	Yes	5	52	20	52		Yes	2	Yes	Yes	Yes	Yes	Cancer Council	50+
1375	Self-referred	51	Land	Walking/running	50 to 59 yrs	178	110	Male	non-smoker	Yes	40	34.7	obese	2.33	33						30	2	52	104	3432		no	0	no	0	0	0	no	0	0	Yes	3	40	10	12		Yes	2	Yes	Yes	Yes	no	Cancer Council	50+
1376	Referred by GP	65	Land	Cycling	60 to 69 yrs	179	85	Male	Ex-smoker	Yes	10	26.5	Overweight	2.06	47						60	7	50	350	16450		Yes	40	no	0	0	0	no	0	0	Yes	2	50	20	20		Yes	2	Yes	Yes	Yes	Yes	None specified no no sunscreen	50+
1377	Self-referred	74	Land	Walking/running	70 plus	168	80	Female	Ex-smoker	Yes	10	28.3	Overweight	1.93	56						30	5	50	250	14000		Yes	26	no	0	0	0	no	0	0	Yes	2	25	25	12.5		Yes	2	Yes	Yes	Yes	Yes	Cancer Council	50+
1378	Referred by GP	46	Land	Walking/running	40 to 49 yrs	163	60	Female	non-smoker	Yes	7	22.6	normal	1.65	28						30	3	40	120	3360		Yes	50	no	0	0	0	no	0	0	no	0	0	0	0		Yes	1	no	Yes	Yes	no	Ultra Violette	50+
1379	Self-referred	56	Land	Walking/running	50 to 59 yrs	175	63	Female	Ex-smoker	Yes	2	20.6	normal	1.75	38						60	4	52	208	7904		Yes	50	no	0	0	0	no	0	0	no	0	0	0	0		Yes	2	Yes	Yes	Yes	Yes	None specified no no sunscreen	50+
1380	Self-referred	67	Land	Walking/running	60 to 69 yrs	173	61	Female	Ex-smoker	Yes	40	20.4	normal	1.71	49						30	7	50	350	17150		Yes	25	no	0	0	0	no	0	0	no	0	0	0	0		Yes	2	Yes	Yes	Yes	Yes	Aldi	50+
1381	Self-referred	36	Land	Walking/running	30 to 39 yrs	168	60	Female	non-smoker	Yes	4	21.3	normal	1.67	18						60	3	50	150	2700		Yes	60	no	0	0	0	no	0	0	Yes	2	50	10	10		Yes	2	Yes	Yes	Yes	Yes	La Rosay Posay	50+
1382	Referred by GP	68	Land	Walking/running	60 to 69 yrs	173	82	Male	non-smoker	No		27.4	Overweight	1.99	50						60	4	52	208	10400		Yes	100	no	0	0	0	no	0	0	no	0	0	0	0		Yes	2	Yes	Yes	Yes	Yes	Boots - soltan	50+
1383	Self-referred	68	Land	Walking/running	60 to 69 yrs	170	73	Female	non-smoker	No		25.3	Overweight	1.86	50						30	3	40	120	6000		Yes	30	no	0	0	0	no	0	0	Yes	1	13	100	13		Yes	2	Yes	Yes	Yes	no	Cancer Council	50+
1384	Self-referred	35	Land	Walking/running	30 to 39 yrs	180	80	Male	non-smoker	Yes	5	24.7	normal	2	17						0	0	0	0	0		no	0	Yes	30	48	1440	Yes	50	720	no	0	0	0	0		Yes	1	no	Yes	no	no	Cancer Council	50+
1385	Self-referred	51	Aquatic	Surfing	50 to 59 yrs	177	75	Male	non-smoker	No		23.9	normal	1.92	11	Intermediate	Recreational		long-board/mal	Natural	150	5	52	260	2860		no	0	no	0	0	0	no	0	0	Yes	5	52	50	130		Yes	1	no	Yes	Yes	no	None specified no no sunscreen	50+
1386	Self-referred	47	Aquatic	Surfing	40 to 49 yrs	169	70	Male	non-smoker	Yes	5	24.5	normal	1.81	40	Advanced	Competitive (local board rider)		Short board	Natural	90	5	40	200	8000		Yes	30	no	0	0	0	no	0	0	Yes	20	52	20	208		Yes	1	no	Yes	Yes	no	Banana Boat	50+
1387	Self-referred	75	Aquatic	Swimming	70 plus	163	92	Female	Ex-smoker	No		34.6	obese	2.04	70						90	1.5	13	19.5	1365		Yes	50	no	0	0	0	no	0	0	no	0	0	0	0		Yes	2	Yes	Yes	Yes	Yes	Cancer Council	50+
1388	Self-referred	61	Land	Walking/running	60 to 69 yrs	168	94	Female	non-smoker	Yes	4	33.3	obese	2.09	31						180	20	52	1040	32240		Yes	80	no	0	0	0	no	0	0	Yes	2	52	80	83.2		Yes	2	Yes	Yes	Yes	Yes	Cancer Council	50+
1389	Self-referred	64	Land	Walking/running	60 to 69 yrs	160	82	Female	non-smoker	No		32	obese	1.91	46						30	1	15	15	690		no	0	no	0	0	0	no	0	0	no	0	0	0	0		Yes	2	Yes	Yes	Yes	Yes	Cancer Council	50+
1390	Self-referred	65	Land	Walking/running	60 to 69 yrs	180	71	Male	non-smoker	Yes	1	21.9	normal	1.88	37						50	6	52	312	11544		no	0	no	0	0	0	no	0	0	Yes	1	10	20	2		Yes	2	Yes	Yes	Yes	Yes	Cancer Council	50+
1391	Referred by GP	49	Land	Walking/running	40 to 49 yrs	156	55	Female	non-smoker	Yes	8	22.6	normal	1.54	31						30	2	45	90	2790		no	0	no	0	0	0	no	0	0	no	0	0	0	0		Yes	2	Yes	Yes	Yes	no	Cancer Council	50+
1392	Self-referred	70	Land	Walking/running	70 plus	188	88	Male	Ex-smoker	Yes	30	24.9	normal	2.14	52						120	14	52	728	37856		Yes	75	no	0	0	0	no	0	0	Yes	2	13	0	0		Yes	2	Yes	Yes	Yes	Yes	Avocado Zinc	50+
1393	Self-referred	24	Land	Walking/running	18 to 29 yrs	175	102	Male	non-smoker	No		33.3	obese	2.23	6						0	0	0	0	0		no	0	Yes	30	52	1560	Yes	30	468	no	0	0	0	0		Yes	1	no	Yes	no	no	None specified no no sunscreen
1394	Self-referred	52	Land	Walking/running	50 to 59 yrs	164	58	Female	non-smoker	Yes	4	21.6	normal	1.63	34						60	3	48	144	4896		Yes	5	no	0	0	0	no	0	0	no	0	0	0	0		Yes	2	Yes	Yes	Yes	Yes	Cancer Council	50+
1395	Self-referred	31	Land	Walking/running	30 to 39 yrs	168	73	Female	non-smoker	Yes	10	25.9	Overweight	1.85	11						60	5	50	250	7646		Yes	20	no	0	0	0	no	0	0	no	0	0	0	0		Yes	2	Yes	Yes	Yes	Yes	Cancer Council	50+
1396	Self-referred	65	Land	Walking/running	60 to 69 yrs	180	71	Male	non-smoker	Yes	1	21.9	normal	1.88	47						50	5	52	312	14664		no	0	no	0	0	0	no	0	0	Yes	1	10	20	2		Yes	2	Yes	Yes	Yes	Yes	Cancer Council	50+
1397	Self-referred	54	Land	Walking/running	50 to 59 yrs	168	76	Female	non-smoker	Yes	1	26.9	Overweight	1.88	36						180	3	52	156	5616		Yes	30	Yes	3	20	60	Yes	100	60	Yes	1.5	52	30	23.4		Yes	2	Yes	Yes	Yes	Yes	Sunsense	30+
1398	Referred by GP	65	Land	Walking/running	60 to 69 yrs	175	78	Male	non-smoker	Yes	7	25.5	Overweight	1.95	37						60	5	52	260	9620		no	0	no	0	0	0	no	0	0	Yes	5	52	0	0		Yes	2	Yes	Yes	Yes	no	Cancer Council	30+
1399	Self-referred	62	Land	Walking/running	60 to 69 yrs	160	69	Female	Ex-smoker	No		27	Overweight	1.75	44						120	6	30	180	7920		Yes	20	no	0	0	0	no	0	0	Yes	10	26	20	52		Yes	1	no	Yes	no	no	Banana Boat	30+
1400	Self-referred	58	Land	Walking/running	50 to 59 yrs	180	120	Female	Smoker	No		37	obese	2.45	40						30	3.5	52	182	7280		Yes	50	no	0	0	0	no	0	0	no	0	0	0	0		Yes	2	Yes	Yes	no	no	None specified no no sunscreen
1401	Self-referred	66	Land	Walking/running	60 to 69 yrs	155	91	Male	non-smoker	Yes	7	37.9	obese	1.98	48						120	14	52	728	34944		Yes	50	Yes	70	52	3640	Yes	50	1820	no	0	0	0	0		Yes	2	Yes	Yes	Yes	no	Nivia	50+
1402	Referred by GP	66	Aquatic	stand up paddle boarding	60 to 69 yrs	169	74	Male	Ex-smoker	Yes	10	25.9	Overweight	1.86	48			Advanced			120	8	42	336	16128		Yes	75	no	0	0	0	no	0	0	no	0	0	0	0		Yes	2	Yes	Yes	Yes	no	Cancer Council	50+
1403	Referred by GP	70	Aquatic	Surfing	70 plus	180	88	Male	non-smoker	Yes	5	27.2	Overweight	2.1	21	Advanced	Competitive (local board rider)		long-board/mal	Goofy	300	10	13	130	2730		Yes	50	no	0	0	0	no	0	0	Yes	10	40	0	0		No	0	no	no	no	no	None specified no no sunscreen
1404	Self-referred	51	Land	Walking/running	50 to 59 yrs	178	66	Female	non-smoker	Yes	14	20.8	normal	1.81	33						40	4	52	208	6864		no	0	no	0	0	0	no	0	0	no	0	0	0	0		Yes	2	Yes	Yes	Yes	no	None specified no no sunscreen	50+
[truncated: 313 more columns]
